# Supplementary material for: Tetra­aqua­bis(4-formyl­benzoato-κO)cobalt(II) tetra­hydrate
Source: Acta Crystallogr Sect E Struct Rep Online. 2008 Feb 6;64(Pt 3):m446. doi: 10.1107/S1600536808003140 (PMC2960768; doi:10.1107/S1600536808003140)
Supplement: Supplementary file 1 [file e-64-0m446-sup1.cif]

##############################################################################
###                                                                        ###
###        Electronic paper (Acta Crystallographica Section E)             ###
###                                                                        ###
##############################################################################
#                                                                            #
# This CIF contains the data in a paper accepted for publication in Acta     #
# Crystallographica Section E. It conforms to the requirements of Notes      #
# for Authors for Section E, and has been peer reviewed under the auspices   #
# of the IUCr Commission on Journals.                                        #
#                                                                            #
# Full details of the Crystallographic Information File format               #
# are given in the paper "The Crystallographic Information File (CIF):       #
# a New Standard Archive File for Crystallography" by S. R. Hall, F. H.      #
# Allen and I. D. Brown [Acta Cryst. (1991), A47, 655-685].                  #
#                                                                            #
# The current version of the core CIF dictionary is obtainable from          #
# ftp://ftp.iucr.org/pub/cif_core.dic. The current version number is 2.1.    #
#                                                                            #
# Software is freely available for graphical display of the structure(s) in  #
# this CIF.  For information consult the CIF home page http://www.iucr.org/  #
# cif/home.html                                                              #
#                                                                            #
##############################################################################
                                             
data_global
_audit_creation_method     'SHELXL97'
_journal_date_recd_electronic     2008-01-11
_journal_date_accepted     2008-01-28
_journal_name_full     'Acta Crystallographica, Section E'
_journal_year     2008
_journal_volume     64
_journal_issue      3
_journal_page_first     m446
_journal_page_last     m446
_journal_paper_category     QM
_journal_coeditor_code     BT2668
_publ_contact_author_name     'Ng, Seik Weng'
_publ_contact_author_address
;
      Department of Chemistry
      University of Malaya
      50603 Kuala Lumpur
      Malaysia
;
_publ_contact_author_email     seikweng@um.edu.my
_publ_contact_author_fax     603-7967-6778
_publ_contact_author_phone     603-7967-6778
_publ_section_title
;
Tetraaquabis(4-formylbenzoato-\k<i>O</i>)cobalt(II) tetrahydrate
;
loop_
    _publ_author_name
    _publ_author_address
    'Deng, Zhao-Peng'
;
School of Chemistry and Materials Science
Heilongjiang University
Harbin 150080
People's Republic of China
;
    'Shan Gao'
;
School of Chemistry and Materials Science
Heilongjiang University
Harbin 150080
People's Republic of China
;
    'Huo, Li-Hua'
;
School of Chemistry and Materials Science
Heilongjiang University
Harbin 150080
People's Republic of China
;
    'Ng, Seik Weng'
;
Department of Chemistry
University of Malaya
50603 Kuala Lumpur
Malaysia
;
data_I
_audit_creation_method     SHELXL-97
_chemical_name_systematic
;
Tetraaquabis(4-formylbenzoato-\kO)cobalt(II) tetrahydrate
;
_chemical_name_common     ?
_chemical_formula_moiety     'Co (C8 H5 O3)2 (H2 O)4, 4H2 O'
_chemical_formula_sum     'C16 H26 Co O14'
_chemical_formula_iupac     '[Co (C8 H5 O3)2 (H2 O)4], 4H2 O'
_chemical_formula_weight     501.30
_chemical_melting_point     ?
_symmetry_cell_setting     Triclinic
_symmetry_space_group_name_H-M     'P -1'
_symmetry_space_group_name_Hall     '-P 1'
loop_
    _symmetry_equiv_pos_as_xyz
    'x, y, z'
    '-x, -y, -z'
_cell_length_a     7.1472(3)
_cell_length_b     7.4759(4)
_cell_length_c     11.5720(6)
_cell_angle_alpha     77.114(2)
_cell_angle_beta     77.905(2)
_cell_angle_gamma     63.8390(10)
_cell_volume     536.61(5)
_cell_formula_units_Z     1
_cell_measurement_reflns_used     4983
_cell_measurement_theta_min     3.1
_cell_measurement_theta_max     27.5
_cell_measurement_temperature     295(2)
_exptl_crystal_description     Prism
_exptl_crystal_colour     Pink
_exptl_crystal_size_max     0.30
_exptl_crystal_size_mid     0.26
_exptl_crystal_size_min     0.22
_exptl_crystal_density_diffrn     1.551
_exptl_crystal_density_meas     ?
_exptl_crystal_density_method     'not measured'
_exptl_crystal_F_000     261
_exptl_absorpt_coefficient_mu     0.869
_exptl_absorpt_correction_type     multi-scan
_exptl_absorpt_process_details     '(ABSCOR; Higashi, 1995)'
_exptl_absorpt_correction_T_min     0.666
_exptl_absorpt_correction_T_max     0.832
_diffrn_ambient_temperature     295(2)
_diffrn_radiation_type     MoK\a
_diffrn_radiation_wavelength     0.71073
_diffrn_radiation_source     'fine-focus sealed tube'
_diffrn_radiation_monochromator     graphite
_diffrn_measurement_device_type     'Rigaku R-AXIS RAPID'
_diffrn_measurement_method     \w
_diffrn_detector_area_resol_mean     10.000
_diffrn_reflns_number     5294
_diffrn_reflns_av_R_equivalents     0.0155
_diffrn_reflns_av_sigmaI/netI     0.0190
_diffrn_reflns_theta_min     3.07
_diffrn_reflns_theta_max     27.46
_diffrn_reflns_theta_full     27.46
_diffrn_measured_fraction_theta_max     0.989
_diffrn_measured_fraction_theta_full     0.989
_diffrn_reflns_limit_h_min     -9
_diffrn_reflns_limit_h_max     9
_diffrn_reflns_limit_k_min     -9
_diffrn_reflns_limit_k_max     9
_diffrn_reflns_limit_l_min     -15
_diffrn_reflns_limit_l_max     14
_diffrn_standards_number     0
_diffrn_standards_interval_count     0
_diffrn_standards_interval_time     0
_diffrn_standards_decay_%     0
_reflns_number_total     2426
_reflns_number_gt     2270
_reflns_threshold_expression     I>2\s(I)
_refine_ls_structure_factor_coef     Fsqd
_refine_ls_matrix_type     full
_refine_ls_R_factor_all     0.0297
_refine_ls_R_factor_gt     0.0270
_refine_ls_wR_factor_gt     0.0760
_refine_ls_wR_factor_ref     0.0798
_refine_ls_goodness_of_fit_ref     1.033
_refine_ls_restrained_S_all     1.031
_refine_ls_number_reflns     2426
_refine_ls_number_parameters     174
_refine_ls_number_restraints     12
_refine_ls_hydrogen_treatment     mixed
_refine_ls_weighting_scheme     calc
_refine_ls_weighting_details
         'calc w=1/[\s^2^(Fo^2^)+(0.0481P)^2^+0.1724P] where P=(Fo^2^+2Fc^2^)/3'
_atom_sites_solution_hydrogens     geom
_atom_sites_solution_primary     direct
_atom_sites_solution_secondary     difmap
_refine_ls_shift/su_max     0.001
_refine_ls_shift/su_mean     0.000
_refine_diff_density_max     0.355
_refine_diff_density_min     -0.274
_refine_ls_extinction_method     none
_refine_ls_extinction_coef     ?
loop_
    _atom_type_symbol
    _atom_type_description
    _atom_type_scat_dispersion_real
    _atom_type_scat_dispersion_imag
    _atom_type_scat_source
    'C' 'C' 0.0033 0.0016
                         'International Tables Vol C Tables 4.2.6.8 and 6.1.1.4'
    'H' 'H' 0.0000 0.0000
                         'International Tables Vol C Tables 4.2.6.8 and 6.1.1.4'
    'O' 'O' 0.0106 0.0060
                         'International Tables Vol C Tables 4.2.6.8 and 6.1.1.4'
    'Co' 'Co' 0.3494 0.9721
                         'International Tables Vol C Tables 4.2.6.8 and 6.1.1.4'
_computing_data_collection     'RAPID-AUTO (Rigaku, 1998)'
_computing_cell_refinement     'RAPID-AUTO (Rigaku, 1998)'
_computing_data_reduction     'CrystalStructure (Rigaku/MSC, 2002)'
_computing_structure_solution
                 'atomic coordinates taken from the isostructural nickel analog'
_computing_structure_refinement     'SHELXL97 (Sheldrick, 2008)'
_computing_molecular_graphics     'X-SEED (Barbour, 2001)'
_computing_publication_material     'publCIF (Westrip, 2008)'
loop_
    _atom_site_type_symbol
    _atom_site_label
    _atom_site_fract_x
    _atom_site_fract_y
    _atom_site_fract_z
    _atom_site_U_iso_or_equiv
    _atom_site_adp_type
    _atom_site_calc_flag
    _atom_site_refinement_flags
    _atom_site_occupancy
    _atom_site_disorder_assembly
    _atom_site_disorder_group
    Co Co1 0.5000 0.5000 0.5000 0.02806(11) Uani d S 1 . .
    O O1 0.45499(18) 0.39037(19) 0.36093(10) 0.0359(3) Uani d . 1 . .
    O O2 0.0927(2) 0.2392(2) -0.11561(12) 0.0492(3) Uani d . 1 . .
    O O3 0.76754(19) 0.3176(2) 0.25021(12) 0.0460(3) Uani d . 1 . .
    O O1W 0.19780(18) 0.52308(19) 0.58061(11) 0.0381(3) Uani d D 1 . .
    H H1W1 0.192(3) 0.570(3) 0.6429(14) 0.057(7) Uiso d D 1 . .
    H H1W2 0.091(3) 0.602(3) 0.5461(19) 0.071(8) Uiso d D 1 . .
    O O2W 0.3680(2) 0.79054(18) 0.40003(12) 0.0408(3) Uani d D 1 . .
    H H2W1 0.329(4) 0.893(3) 0.434(2) 0.067(8) Uiso d D 1 . .
    H H2W2 0.271(3) 0.807(4) 0.362(2) 0.069(8) Uiso d D 1 . .
    O O3W 0.2016(3) 1.1588(2) 0.48800(14) 0.0544(4) Uani d D 1 . .
    H H3W1 0.152(3) 1.158(3) 0.5610(10) 0.051(6) Uiso d D 1 . .
    H H3W2 0.282(4) 1.218(4) 0.470(2) 0.096(11) Uiso d D 1 . .
    O O4W -0.0173(2) 1.1045(2) 0.71542(13) 0.0534(4) Uani d D 1 . .
    H H4W1 0.001(4) 1.159(3) 0.767(2) 0.076(8) Uiso d D 1 . .
    H H4W2 0.048(5) 0.9775(14) 0.731(3) 0.096(11) Uiso d D 1 . .
    C C1 0.2664(3) 0.2311(2) -0.11986(15) 0.0384(4) Uani d . 1 . .
    H H1 0.3563 0.2070 -0.1910 0.046 Uiso calc R 1 . .
    C C2 0.3455(2) 0.2570(2) -0.01950(13) 0.0311(3) Uani d . 1 . .
    C C3 0.2157(2) 0.3005(3) 0.08787(15) 0.0351(3) Uani d . 1 . .
    H H3 0.0779 0.3139 0.0967 0.042 Uiso calc R 1 . .
    C C4 0.2921(2) 0.3237(3) 0.18106(14) 0.0344(3) Uani d . 1 . .
    H H4 0.2052 0.3537 0.2525 0.041 Uiso calc R 1 . .
    C C5 0.4989(2) 0.3026(2) 0.16869(13) 0.0279(3) Uani d . 1 . .
    C C6 0.6284(2) 0.2574(2) 0.06149(14) 0.0321(3) Uani d . 1 . .
    H H6 0.7668 0.2420 0.0528 0.039 Uiso calc R 1 . .
    C C7 0.5514(3) 0.2353(2) -0.03205(14) 0.0334(3) Uani d . 1 . .
    H H7 0.6380 0.2059 -0.1037 0.040 Uiso calc R 1 . .
    C C8 0.5803(2) 0.3383(2) 0.26758(13) 0.0297(3) Uani d . 1 . .
loop_
    _atom_site_aniso_label
    _atom_site_aniso_U_11
    _atom_site_aniso_U_22
    _atom_site_aniso_U_33
    _atom_site_aniso_U_12
    _atom_site_aniso_U_13
    _atom_site_aniso_U_23
    Co1 0.02531(16) 0.03279(16) 0.02910(16) -0.01180(12) -0.00411(10)
                                                                    -0.01027(11)
    O1 0.0324(5) 0.0492(6) 0.0324(6) -0.0187(5) -0.0014(4) -0.0167(5)
    O2 0.0491(8) 0.0561(8) 0.0500(8) -0.0196(6) -0.0160(6) -0.0179(6)
    O3 0.0315(6) 0.0714(9) 0.0433(7) -0.0231(6) -0.0004(5) -0.0248(6)
    O1W 0.0298(6) 0.0469(7) 0.0409(7) -0.0161(5) -0.0034(5) -0.0134(5)
    O2W 0.0431(7) 0.0362(6) 0.0432(7) -0.0124(5) -0.0143(5) -0.0063(5)
    O3W 0.0666(9) 0.0547(8) 0.0556(9) -0.0350(8) -0.0125(7) -0.0084(7)
    O4W 0.0528(8) 0.0562(9) 0.0547(9) -0.0140(7) -0.0207(6) -0.0204(7)
    C1 0.0468(9) 0.0372(8) 0.0326(8) -0.0149(7) -0.0078(7) -0.0104(6)
    C2 0.0378(8) 0.0278(7) 0.0290(7) -0.0132(6) -0.0063(6) -0.0055(5)
    C3 0.0300(7) 0.0459(9) 0.0341(8) -0.0184(7) -0.0029(6) -0.0102(6)
    C4 0.0325(8) 0.0448(8) 0.0276(7) -0.0171(7) 0.0008(6) -0.0106(6)
    C5 0.0300(7) 0.0268(6) 0.0278(7) -0.0114(6) -0.0048(5) -0.0056(5)
    C6 0.0292(7) 0.0348(7) 0.0331(8) -0.0137(6) -0.0007(6) -0.0084(6)
    C7 0.0379(8) 0.0340(7) 0.0273(7) -0.0143(6) 0.0017(6) -0.0093(6)
    C8 0.0295(7) 0.0297(7) 0.0305(7) -0.0110(6) -0.0050(6) -0.0071(5)
loop_
    _geom_bond_atom_site_label_1
    _geom_bond_atom_site_label_2
    _geom_bond_site_symmetry_2
    _geom_bond_distance
    _geom_bond_publ_flag
    Co1 O1 . 2.0980(10)
                      yes
    Co1 O1 2_666 2.0980(10)
                          ?
    Co1 O1W 2_666 2.1130(10)
                           ?
    Co1 O1w . 2.1130(10)
                       yes
    Co1 O2w . 2.1160(10)
                       yes
    Co1 O2W 2_666 2.1160(10)
                           ?
    O1 C8 . 1.2630(18) ?
    O2 C1 . 1.207(2) ?
    O3 C8 . 1.2543(19) ?
    O1W H1W1 . 0.858(9) ?
    O1W H1W2 . 0.844(9) ?
    O2W H2W1 . 0.849(9) ?
    O2W H2W2 . 0.848(9) ?
    O3W H3W1 . 0.845(9) ?
    O3W H3W2 . 0.838(10) ?
    O4W H4W1 . 0.847(10) ?
    O4W H4W2 . 0.849(10) ?
    C1 C2 . 1.475(2) ?
    C1 H1 . 0.9300 ?
    C2 C7 . 1.388(2) ?
    C2 C3 . 1.393(2) ?
    C3 C4 . 1.381(2) ?
    C3 H3 . 0.9300 ?
    C4 C5 . 1.395(2) ?
    C4 H4 . 0.9300 ?
    C5 C6 . 1.393(2) ?
    C5 C8 . 1.507(2) ?
    C6 C7 . 1.382(2) ?
    C6 H6 . 0.9300 ?
    C7 H7 . 0.9300 ?
loop_
    _geom_angle_atom_site_label_1
    _geom_angle_atom_site_label_2
    _geom_angle_atom_site_label_3
    _geom_angle_site_symmetry_1
    _geom_angle_site_symmetry_3
    _geom_angle
    _geom_angle_publ_flag
    O1 Co1 O1 . 2_666 180.0 ?
    O1 Co1 O1W . 2_666 93.12(5) ?
    O1 Co1 O1W 2_666 2_666 86.88(5) ?
    O1 Co1 O1W . . 86.88(5) ?
    O1 Co1 O1W 2_666 . 93.12(5) ?
    O1W Co1 O1W 2_666 . 180.0 ?
    O1 Co1 O2W . . 86.82(5) ?
    O1 Co1 O2W 2_666 . 93.18(5) ?
    O1W Co1 O2W 2_666 . 89.23(5) ?
    O1W Co1 O2W . . 90.77(5) ?
    O1 Co1 O2W . 2_666 93.18(5) ?
    O1 Co1 O2W 2_666 2_666 86.82(5) ?
    O1W Co1 O2W 2_666 2_666 90.77(5) ?
    O1W Co1 O2W . 2_666 89.23(5) ?
    O2W Co1 O2W . 2_666 180.0 ?
    C8 O1 Co1 . . 127.37(10) ?
    Co1 O1W H1W1 . . 97.7(16) ?
    Co1 O1W H1W2 . . 120.0(19) ?
    H1W1 O1W H1W2 . . 108.3(14) ?
    Co1 O2W H2W1 . . 118.7(17) ?
    Co1 O2W H2W2 . . 113.8(17) ?
    H2W1 O2W H2W2 . . 108.9(15) ?
    H3W1 O3W H3W2 . . 110.9(15) ?
    H4W1 O4W H4W2 . . 109.2(15) ?
    O2 C1 C2 . . 124.23(16) ?
    O2 C1 H1 . . 117.9 ?
    C2 C1 H1 . . 117.9 ?
    C7 C2 C3 . . 119.95(14) ?
    C7 C2 C1 . . 119.56(14) ?
    C3 C2 C1 . . 120.49(14) ?
    C4 C3 C2 . . 119.79(14) ?
    C4 C3 H3 . . 120.1 ?
    C2 C3 H3 . . 120.1 ?
    C3 C4 C5 . . 120.42(14) ?
    C3 C4 H4 . . 119.8 ?
    C5 C4 H4 . . 119.8 ?
    C6 C5 C4 . . 119.52(14) ?
    C6 C5 C8 . . 119.64(13) ?
    C4 C5 C8 . . 120.77(13) ?
    C7 C6 C5 . . 120.04(14) ?
    C7 C6 H6 . . 120.0 ?
    C5 C6 H6 . . 120.0 ?
    C6 C7 C2 . . 120.27(14) ?
    C6 C7 H7 . . 119.9 ?
    C2 C7 H7 . . 119.9 ?
    O3 C8 O1 . . 124.60(14) ?
    O3 C8 C5 . . 117.39(13) ?
    O1 C8 C5 . . 118.00(13) ?
loop_
    _geom_torsion_atom_site_label_1
    _geom_torsion_atom_site_label_2
    _geom_torsion_atom_site_label_3
    _geom_torsion_atom_site_label_4
    _geom_torsion_site_symmetry_1
    _geom_torsion_site_symmetry_2
    _geom_torsion_site_symmetry_3
    _geom_torsion_site_symmetry_4
    _geom_torsion
    _geom_torsion_publ_flag
    O1 Co1 O1 C8 2_666 . . . 0E1(10)
                                    ?
    O1W Co1 O1 C8 2_666 . . . -0.75(13) ?
    O1W Co1 O1 C8 . . . . 179.25(13) ?
    O2W Co1 O1 C8 . . . . 88.31(13) ?
    O2W Co1 O1 C8 2_666 . . . -91.69(13) ?
    O2 C1 C2 C7 . . . . 176.99(16) ?
    O2 C1 C2 C3 . . . . -2.3(3) ?
    C7 C2 C3 C4 . . . . 0.6(2) ?
    C1 C2 C3 C4 . . . . 179.83(15) ?
    C2 C3 C4 C5 . . . . -0.4(2) ?
    C3 C4 C5 C6 . . . . -0.1(2) ?
    C3 C4 C5 C8 . . . . 176.80(15) ?
    C4 C5 C6 C7 . . . . 0.5(2) ?
    C8 C5 C6 C7 . . . . -176.45(13) ?
    C5 C6 C7 C2 . . . . -0.4(2) ?
    C3 C2 C7 C6 . . . . -0.2(2) ?
    C1 C2 C7 C6 . . . . -179.45(14) ?
    Co1 O1 C8 O3 . . . . 10.4(2) ?
    Co1 O1 C8 C5 . . . . -168.27(9) ?
    C6 C5 C8 O3 . . . . -2.7(2) ?
    C4 C5 C8 O3 . . . . -179.67(15) ?
    C6 C5 C8 O1 . . . . 176.00(14) ?
    C4 C5 C8 O1 . . . . -0.9(2) ?
loop_
    _geom_hbond_atom_site_label_D
    _geom_hbond_atom_site_label_H
    _geom_hbond_atom_site_label_A
    _geom_hbond_site_symmetry_A
    _geom_hbond_distance_DH
    _geom_hbond_distance_HA
    _geom_hbond_distance_DA
    _geom_hbond_angle_DHA
    _geom_hbond_publ_flag
    O1W H1W1 O3 2_666 0.860(10)
                              1.770(10)
                                      2.611(2) 166(2) y
    O1W H1W2 O3W 2_576 0.840(10)
                               2.110(10)
                                       2.925(2) 161(2) y
    O2W H2W1 O3W . 0.850(10)
                           1.970(10)
                                   2.808(2) 168(2) y
    O2W H2W2 O4W 2_576 0.850(10)
                               1.970(10)
                                       2.808(2) 169(2) y
    O3W H3W1 O4W . 0.850(10)
                           2.000(10)
                                   2.810(2) 159(2) y
    O3W H3W2 O1 1_565 0.840(10)
                              2.190(10)
                                      2.992(2) 159(2) y
    O4W H4W1 O2 1_566 0.850(10)
                              1.930(10)
                                      2.771(2) 169(3) y
    O4W H4W2 O3 2_666 0.850(10)
                              2.000(10)
                                      2.841(2) 172(3) y
