# Supplementary material for: Tetra­aqua­bis(4-formyl­benzoato-κO)cobalt(II) tetra­hydrate
Source: Acta Crystallogr Sect E Struct Rep Online. 2008 Feb 6;64(Pt 3):m446. doi: 10.1107/S1600536808003140 (PMC2960768; doi:10.1107/S1600536808003140)
Supplement: Supplementary file 2 [file e-64-0m446-Isup2.hkl]

# 
# h,k,l, Fc-squared, Fo-squared, sigma(Fo-squared) and status flag 
# 
data_I
_shelx_title '  P-1' 
_shelx_refln_list_code          4 
_shelx_F_calc_maximum      125.16 
_exptl_crystal_F_000       261.00 
_reflns_d_resolution_high  0.7708 
 
loop_ 
 _symmetry_equiv_pos_as_xyz 
 'x, y, z' 
 '-x, -y, -z' 
 
_cell_length_a     7.1472 
_cell_length_b     7.4759 
_cell_length_c    11.5720 
_cell_angle_alpha  77.114 
_cell_angle_beta   77.905 
_cell_angle_gamma  63.839 
 
_shelx_F_squared_multiplier     1.000 
 
loop_ 
 _refln_index_h 
 _refln_index_k 
 _refln_index_l 
 _refln_F_squared_calc 
 _refln_F_squared_meas 
 _refln_F_squared_sigma 
 _refln_observed_status 
   1   0   0     2714.97     2706.56     74.88 o 
   2   0   0       40.67       44.70      2.00 o 
   3   0   0      535.88      558.13      4.58 o 
   4   0   0      638.45      697.75      8.41 o 
   5   0   0        2.12        3.24      0.18 o 
   6   0   0       50.65       50.49      0.45 o 
   7   0   0      140.30      135.90      2.60 o 
   8   0   0       25.34       20.84      1.47 o 
  -7   1   0       74.09       76.72      2.10 o 
  -6   1   0      124.49      122.00      2.33 o 
  -5   1   0      109.06      110.72      1.92 o 
  -4   1   0       93.03       84.19      1.47 o 
  -3   1   0      501.75      499.79      8.07 o 
  -2   1   0      191.13      193.44      4.56 o 
  -1   1   0     3501.80     3800.61     46.12 o 
   0   1   0     2211.77     2281.76     30.49 o 
   1   1   0     1064.70     1123.78     11.10 o 
   2   1   0     1692.93     1710.78     13.64 o 
   3   1   0     3055.02     3313.20     29.55 o 
   4   1   0      781.03      899.59      9.12 o 
   5   1   0       88.32       96.33      0.86 o 
   6   1   0        0.49        0.60      0.20 o 
   7   1   0       32.04       30.58      0.55 o 
   8   1   0        1.07        0.77      0.96 o 
  -7   2   0       19.99       19.11      1.99 o 
  -6   2   0      116.73      121.14      4.97 o 
  -5   2   0       40.43       43.04      2.97 o 
  -4   2   0       79.37       71.47      1.70 o 
  -3   2   0      772.63      786.13      9.05 o 
  -2   2   0     1207.99     1291.54     22.35 o 
  -1   2   0       97.67      113.19      1.47 o 
   0   2   0     2978.13     3250.63     40.43 o 
   1   2   0        0.91        2.51      0.91 o 
   2   2   0      234.01      224.79      2.34 o 
   3   2   0      260.34      254.61      2.21 o 
   4   2   0      898.99      916.80     12.35 o 
   5   2   0       38.80       37.96      0.56 o 
   6   2   0       83.71       91.04      1.09 o 
   7   2   0        6.35        3.33      0.31 o 
   8   2   0        0.96        1.97      0.55 o 
  -6   3   0       59.61       64.87      2.73 o 
  -5   3   0       11.59       12.81      1.40 o 
  -4   3   0      119.32      122.54      2.87 o 
  -3   3   0      214.19      215.38      2.74 o 
  -2   3   0      585.93      600.96      5.94 o 
  -1   3   0       13.39       17.44      0.47 o 
   0   3   0      303.10      269.15      2.72 o 
   1   3   0       89.06       76.38      1.11 o 
   2   3   0      190.98      189.09      2.78 o 
   3   3   0       18.14       10.54      0.70 o 
   4   3   0      113.10      136.49      1.28 o 
   5   3   0       10.31        9.87      0.48 o 
   6   3   0      178.91      182.07      1.81 o 
   7   3   0       74.74       76.97      1.43 o 
   8   3   0       12.70       11.98      0.73 o 
   9   3   0        4.53        2.87      1.29 o 
  -5   4   0       70.38       73.52      2.73 o 
  -4   4   0       13.96       13.37      1.40 o 
  -3   4   0       67.96       68.11      1.28 o 
  -2   4   0        1.28        0.88      0.34 o 
  -1   4   0      231.60      230.08      2.78 o 
   0   4   0      705.63      749.65      9.01 o 
   1   4   0      468.38      488.33      5.27 o 
   2   4   0       96.96       91.57      1.44 o 
   3   4   0       84.83       71.55      1.26 o 
   4   4   0       10.53       13.34      0.53 o 
   5   4   0       42.60       37.65      0.69 o 
   6   4   0       67.93       62.33      1.37 o 
   7   4   0      301.30      272.43      2.81 o 
   8   4   0       73.62       63.44      1.38 o 
   9   4   0       13.99       15.18      0.93 o 
  -5   5   0       11.73       13.72      1.71 o 
  -4   5   0       41.28       43.07      2.06 o 
  -3   5   0       74.57       71.92      1.90 o 
  -2   5   0       28.85       28.48      0.64 o 
  -1   5   0        7.13        9.90      0.50 o 
   0   5   0      245.92      253.88      2.28 o 
   1   5   0       67.76       64.01      1.64 o 
   2   5   0       67.45       69.35      1.74 o 
   3   5   0      123.30      127.38      1.82 o 
   4   5   0     1053.25     1060.32     13.10 o 
   5   5   0       17.45       16.65      0.63 o 
   6   5   0       66.24       62.13      1.01 o 
   7   5   0      231.38      213.30      2.41 o 
   8   5   0       52.00       49.45      1.15 o 
  -4   6   0       29.79       30.51      3.18 o 
  -3   6   0       82.52       89.40      3.92 o 
  -2   6   0       26.48       25.66      0.82 o 
  -1   6   0       43.63       44.98      1.05 o 
   0   6   0       39.19       36.44      0.71 o 
   1   6   0       52.99       53.03      1.11 o 
   2   6   0       14.88       11.84      0.74 o 
   3   6   0      277.54      281.40      4.06 o 
   4   6   0      260.13      260.74      3.54 o 
   5   6   0       52.00       48.94      0.89 o 
   6   6   0       67.76       63.33      1.40 o 
   7   6   0       50.99       50.32      1.16 o 
   8   6   0        5.62        4.78      1.92 o 
  -2   7   0       16.86       17.02      0.61 o 
  -1   7   0       18.58       20.32      0.76 o 
   0   7   0       71.27       70.98      2.50 o 
   1   7   0      107.70      110.87      2.11 o 
   2   7   0       68.56       67.56      1.51 o 
   3   7   0       28.85       30.88      1.43 o 
   4   7   0       24.83       25.03      1.20 o 
   5   7   0       56.47       61.90      1.69 o 
   6   7   0       12.65       12.19      0.66 o 
   7   7   0        0.54        0.62      0.56 o 
   8   7   0       27.80       28.00      2.00 o 
  -1   8   0        1.59        1.25      0.65 o 
   0   8   0       34.61       34.53      1.02 o 
   1   8   0       64.78       61.90      1.70 o 
   2   8   0       69.74       74.30      2.48 o 
   3   8   0       28.42       33.79      3.81 o 
   4   8   0       72.11       81.54      7.51 o 
   5   8   0       33.04       32.22      1.85 o 
   6   8   0        1.59        1.58      0.49 o 
   7   8   0       37.28       32.96      2.05 o 
   2   9   0        9.67        9.50      0.79 o 
   3   9   0       36.74       37.64      3.59 o 
   4   9   0       47.27       50.88      1.92 o 
   5   9   0       20.55       19.37      1.50 o 
   6   9   0       37.43       36.16      1.92 o 
  -5  -9   1        7.61        9.34      1.34 o 
  -4  -9   1       15.27       16.32      1.80 o 
  -3  -9   1       19.43       22.42      1.68 o 
  -2  -9   1        4.28        2.98      1.08 o 
  -7  -8   1        4.69        5.05      0.66 o 
  -6  -8   1        3.11        2.92      0.80 o 
  -5  -8   1       24.48       25.43      2.57 o 
  -4  -8   1      120.52      130.14      3.12 o 
  -3  -8   1       80.85       82.11      3.32 o 
  -2  -8   1       10.45        8.88      5.20 o 
  -1  -8   1       17.47       19.41      0.81 o 
   0  -8   1        0.15       -0.14      0.42 o 
   1  -8   1        2.53        2.65      0.56 o 
  -8  -7   1       36.56       36.35      1.12 o 
  -7  -7   1       82.07       79.15      2.42 o 
  -6  -7   1       37.46       38.96      2.08 o 
  -5  -7   1       24.29       25.02      1.29 o 
  -4  -7   1      143.07      144.64      2.55 o 
  -3  -7   1       52.78       52.62      1.74 o 
  -2  -7   1       80.50       82.58      2.41 o 
  -1  -7   1       45.19       45.29      1.20 o 
   0  -7   1      178.26      173.51      2.53 o 
   1  -7   1       32.88       31.07      0.91 o 
   2  -7   1        2.89        2.22      0.64 o 
  -8  -6   1       57.07       48.58      1.97 o 
  -7  -6   1      237.79      230.12      2.96 o 
  -6  -6   1       84.27       81.32      2.34 o 
  -5  -6   1       24.16       25.41      1.11 o 
  -4  -6   1       16.54       17.27      0.96 o 
  -3  -6   1       49.69       49.12      1.53 o 
  -2  -6   1       12.55       11.92      0.90 o 
  -1  -6   1      177.98      173.52      2.59 o 
   0  -6   1      459.11      446.40      5.65 o 
   1  -6   1       75.75       76.01      1.76 o 
   2  -6   1        9.58        8.20      0.65 o 
   3  -6   1       52.88       59.62      3.53 o 
  -8  -5   1       16.22       15.79      1.28 o 
  -7  -5   1       48.78       47.69      1.04 o 
  -6  -5   1       80.35       79.85      1.38 o 
  -5  -5   1       18.23       16.61      0.78 o 
  -4  -5   1        7.38        4.53      0.66 o 
  -3  -5   1       19.84       16.01      1.26 o 
  -2  -5   1        0.46        0.84      0.42 o 
  -1  -5   1       50.40       47.26      1.19 o 
   0  -5   1       17.36       16.58      0.70 o 
   1  -5   1       11.25       11.17      0.46 o 
   2  -5   1      190.05      189.74      6.35 o 
   3  -5   1      115.02      107.28      3.26 o 
   4  -5   1       77.98       80.62      2.73 o 
  -8  -4   1        0.37        0.90      0.46 o 
  -7  -4   1        0.41        0.55      0.37 o 
  -6  -4   1      127.80      129.34      1.66 o 
  -5  -4   1        1.69        1.55      0.48 o 
  -4  -4   1       50.28       50.76      1.61 o 
  -3  -4   1      269.81      276.17      3.40 o 
  -2  -4   1      645.03      637.13      6.83 o 
  -1  -4   1      134.06      150.30      1.76 o 
   0  -4   1      526.92      580.05      6.06 o 
   1  -4   1       39.55       31.98      0.57 o 
   2  -4   1       42.24       43.80      1.52 o 
   3  -4   1       52.01       50.51      1.47 o 
   4  -4   1       34.60       35.87      1.89 o 
   5  -4   1       36.53       38.00      2.17 o 
  -8  -3   1        0.39        0.24      0.30 o 
  -7  -3   1       76.07       75.78      1.19 o 
  -6  -3   1       14.96       15.10      0.54 o 
  -5  -3   1       66.05       72.34      1.28 o 
  -4  -3   1      295.77      343.19      3.09 o 
  -3  -3   1     1057.80     1086.66     20.22 o 
  -2  -3   1        7.09       24.63      9.24 o 
  -1  -3   1      176.62      161.68      1.73 o 
   0  -3   1     2232.40     2280.30     27.81 o 
   1  -3   1      786.15      877.84      8.76 o 
   2  -3   1       11.43       10.84      0.42 o 
   3  -3   1      157.88      142.34      1.03 o 
   4  -3   1        0.57        0.63      0.80 o 
   5  -3   1       17.98       17.46      1.57 o 
   6  -3   1       50.31       59.13      4.16 o 
  -8  -2   1       25.54       24.38      0.57 o 
  -7  -2   1       46.22       43.83      0.92 o 
  -6  -2   1       24.05       23.43      0.63 o 
  -5  -2   1      165.10      174.24      1.99 o 
  -4  -2   1     1068.82     1122.05     17.63 o 
  -3  -2   1      202.55      190.99      1.70 o 
  -2  -2   1       25.54       26.34      0.98 o 
  -1  -2   1     2786.66     3073.32     38.43 o 
   0  -2   1    15666.01    14541.43    371.27 o 
   1  -2   1      276.71      293.21      2.55 o 
   2  -2   1      992.25     1008.38     33.57 o 
   3  -2   1      454.63      455.37      7.14 o 
   4  -2   1      348.23      350.92      6.05 o 
   5  -2   1       11.14       11.16      2.10 o 
   6  -2   1       36.70       41.46      3.43 o 
   7  -2   1       59.69       51.86      4.23 o 
  -8  -1   1       13.72       17.11      1.85 o 
  -7  -1   1       40.20       37.42      0.63 o 
  -6  -1   1      102.35      101.43      1.22 o 
  -5  -1   1       27.48       28.77      0.50 o 
  -4  -1   1       85.64       79.98      0.76 o 
  -3  -1   1     2186.50     2350.07     32.37 o 
  -2  -1   1      266.21      253.48      1.92 o 
  -1  -1   1     4331.83     4157.22     53.89 o 
   0  -1   1     1965.01     2047.13     31.51 o 
   1  -1   1     1847.77     1939.97     20.63 o 
   2  -1   1       94.79       82.79      1.50 o 
   3  -1   1     1487.81     1668.35     27.80 o 
   4  -1   1     1281.55     1401.44     16.73 o 
   5  -1   1      101.04      102.92      1.84 o 
   6  -1   1        9.90        9.62      1.36 o 
   7  -1   1       52.63       55.81      2.55 o 
  -8   0   1        3.76        2.97      1.47 o 
  -7   0   1      105.50      106.99      2.31 o 
  -6   0   1      198.11      201.76      2.37 o 
  -5   0   1        0.62        0.80      0.17 o 
  -4   0   1      146.49      137.87      1.12 o 
  -3   0   1     1233.77     1333.09     10.24 o 
  -2   0   1      829.05      866.68      6.09 o 
  -1   0   1        5.60       14.83      0.79 o 
   1   0   1      709.24      797.64     11.02 o 
   2   0   1        1.00        1.11      0.18 o 
   3   0   1      576.75      629.63     11.58 o 
   4   0   1      427.07      447.18      6.54 o 
   5   0   1        2.32        3.00      0.72 o 
   6   0   1       66.13       74.41      2.41 o 
   7   0   1        0.29        0.55      0.70 o 
   8   0   1        9.08       10.71      1.71 o 
  -7   1   1       44.73       49.71      3.25 o 
  -6   1   1      208.43      202.84      3.22 o 
  -5   1   1      157.88      157.09      1.44 o 
  -4   1   1      209.23      212.73      1.57 o 
  -3   1   1      153.86      158.90      1.12 o 
  -2   1   1     1335.45     1525.77     17.77 o 
  -1   1   1      636.61      728.17      4.90 o 
   0   1   1       76.42       70.63      0.58 o 
   1   1   1      801.87      854.52      6.18 o 
   2   1   1      998.31     1052.94      7.38 o 
   3   1   1        8.72        6.16      0.37 o 
   4   1   1      121.79      165.68      1.17 o 
   5   1   1       85.51       83.75      0.76 o 
   6   1   1        5.40        8.09      0.32 o 
   7   1   1        4.94        6.11      0.35 o 
   8   1   1       17.06       19.51      3.10 o 
  -7   2   1       25.96       27.22      2.13 o 
  -6   2   1       85.23       87.19      2.76 o 
  -5   2   1      189.60      201.14      3.38 o 
  -4   2   1        1.49        1.43      0.18 o 
  -3   2   1      802.54      833.36     10.97 o 
  -2   2   1      286.39      269.18      2.79 o 
  -1   2   1       64.13       73.34      2.10 o 
   0   2   1       83.49       84.52      0.91 o 
   1   2   1     1008.85     1008.19     10.16 o 
   2   2   1       14.47       11.92      0.28 o 
   3   2   1       37.56       21.86      0.59 o 
   4   2   1      215.30      185.28      1.96 o 
   5   2   1      156.38      152.24      1.32 o 
   6   2   1       29.82       27.75      0.60 o 
   7   2   1      278.11      265.82      3.73 o 
   8   2   1       22.02       12.55      8.35 o 
  -6   3   1       53.94       58.40      2.62 o 
  -5   3   1        4.22        4.27      1.12 o 
  -4   3   1      124.48      114.73      2.93 o 
  -3   3   1      211.23      206.62      1.71 o 
  -2   3   1       91.08       87.96      0.83 o 
  -1   3   1      220.19      237.95      2.40 o 
   0   3   1     1289.82     1383.14     12.24 o 
   1   3   1       39.96       58.53      1.61 o 
   2   3   1       46.29       49.32      0.84 o 
   3   3   1      131.25      128.56      1.17 o 
   4   3   1     1029.37     1128.96     10.01 o 
   5   3   1       14.26       13.99      0.71 o 
   6   3   1      511.87      472.71      4.23 o 
   7   3   1      412.51      381.56      4.78 o 
   8   3   1       36.68       34.43      0.82 o 
   9   3   1       14.98       17.25      1.78 o 
  -5   4   1       33.49       33.77      1.96 o 
  -4   4   1      137.78      126.59     15.06 o 
  -3   4   1       70.41       71.27      0.78 o 
  -2   4   1       20.23       20.90      0.46 o 
  -1   4   1      118.08      110.56      1.75 o 
   0   4   1      117.69      109.13      1.29 o 
   1   4   1      640.54      678.94     10.20 o 
   2   4   1        0.91        1.48      0.37 o 
   3   4   1      480.54      485.39      5.37 o 
   4   4   1       92.00       90.41      1.03 o 
   5   4   1       98.27       88.34      1.12 o 
   6   4   1       49.06       41.53      0.75 o 
   7   4   1       79.89       78.79      1.22 o 
   8   4   1       60.62       67.22      1.35 o 
   9   4   1       72.18       76.08      2.06 o 
  -5   5   1       28.03       30.86      2.06 o 
  -4   5   1       14.87       12.84      1.40 o 
  -3   5   1       52.00       50.46      1.34 o 
  -2   5   1       58.39       63.07      1.22 o 
  -1   5   1        1.52        1.93      0.41 o 
   0   5   1      227.69      223.31      3.59 o 
   1   5   1      465.67      457.67      5.33 o 
   2   5   1       83.96       85.78      1.35 o 
   3   5   1      129.10      122.11      2.00 o 
   4   5   1      590.53      559.11      5.16 o 
   5   5   1      146.53      147.13      1.66 o 
   6   5   1       11.65       10.23      0.62 o 
   7   5   1        7.73        9.79      0.62 o 
   8   5   1       79.89       80.50      1.37 o 
   9   5   1       12.36       12.16      0.67 o 
  -4   6   1       11.82       13.37      2.55 o 
  -3   6   1        3.91        4.23      1.75 o 
  -2   6   1       57.83       59.57      0.84 o 
  -1   6   1       42.14       43.34      0.90 o 
   0   6   1      150.26      147.33      2.05 o 
   1   6   1       56.07       54.21      0.96 o 
   2   6   1      126.63      134.36      2.26 o 
   3   6   1       91.63       89.94      1.66 o 
   4   6   1      329.36      331.92      4.27 o 
   5   6   1      135.05      133.39      1.80 o 
   6   6   1       48.52       45.72      1.53 o 
   7   6   1      104.72      102.32      1.68 o 
   8   6   1       26.32       25.71      0.97 o 
  -2   7   1       17.46       17.49      1.34 o 
  -1   7   1       35.56       38.48      1.11 o 
   0   7   1        1.00        1.43      0.43 o 
   1   7   1      158.03      155.98      1.85 o 
   2   7   1      103.72      102.42      2.14 o 
   3   7   1       39.32       40.45      1.78 o 
   4   7   1       56.89       58.52      1.56 o 
   5   7   1      106.90      104.72      1.53 o 
   6   7   1      111.40      108.73      3.12 o 
   7   7   1       82.99       84.28      1.91 o 
   8   7   1       33.65       31.28      1.64 o 
  -1   8   1        1.85        1.43      0.61 o 
   0   8   1       13.93       15.93      0.76 o 
   1   8   1       73.00       74.39      1.91 o 
   2   8   1       50.77       49.48      1.10 o 
   3   8   1       54.09       54.63      1.58 o 
   4   8   1      104.07      108.93      7.21 o 
   5   8   1       19.01       19.42      2.01 o 
   6   8   1       16.49       16.25      0.83 o 
   7   8   1       21.17       19.01      0.78 o 
   1   9   1       10.44       12.56      0.96 o 
   2   9   1        6.02        5.33      2.97 o 
   3   9   1       49.87       50.01      2.70 o 
   4   9   1       28.30       33.44      2.90 o 
   5   9   1       19.18       21.08      1.79 o 
   6   9   1        5.64        6.18      1.21 o 
  -4  -9   2       55.72       57.33      2.47 o 
  -3  -9   2       22.40       24.29      1.41 o 
  -6  -8   2       11.23       11.56      0.85 o 
  -5  -8   2       27.55       29.68      1.57 o 
  -4  -8   2       30.12       30.98      2.50 o 
  -3  -8   2       15.70       21.27      1.51 o 
  -2  -8   2        7.94        4.07      3.45 o 
  -1  -8   2      113.23      102.02      3.01 o 
   0  -8   2       70.17       60.39      1.91 o 
  -7  -7   2       27.52       26.03      1.02 o 
  -6  -7   2       46.60       47.17      1.67 o 
  -5  -7   2        0.21        1.27      0.84 o 
  -4  -7   2        8.07        8.56      0.99 o 
  -3  -7   2       13.27       12.21      0.99 o 
  -2  -7   2       47.45       49.86      1.57 o 
  -1  -7   2       27.72       27.34      1.00 o 
   0  -7   2        0.38        1.14      0.47 o 
   1  -7   2        2.77        3.06      0.51 o 
   2  -7   2       17.87       18.48      1.57 o 
  -8  -6   2        0.40        0.09      0.45 o 
  -7  -6   2       41.76       43.19      1.50 o 
  -6  -6   2      110.37      106.63      3.15 o 
  -5  -6   2        4.00        3.76      0.77 o 
  -4  -6   2       20.74       22.39      1.70 o 
  -3  -6   2       58.03       63.11      1.75 o 
  -2  -6   2        3.26        3.60      0.62 o 
  -1  -6   2      121.28      113.55      1.79 o 
   0  -6   2        8.81        7.96      0.61 o 
   1  -6   2       31.22       31.03      0.72 o 
   2  -6   2       15.54       15.51      0.87 o 
   3  -6   2       20.02       21.31      1.71 o 
  -8  -5   2        0.18        0.70      0.48 o 
  -7  -5   2       21.65       22.15      0.95 o 
  -6  -5   2       14.06       14.13      0.82 o 
  -5  -5   2      172.25      178.63      3.02 o 
  -4  -5   2      218.33      233.01      3.48 o 
  -3  -5   2      246.22      252.76      3.56 o 
  -2  -5   2        1.73        1.51      0.48 o 
  -1  -5   2        0.41        0.48      0.66 o 
   0  -5   2       61.14       62.67      1.05 o 
   1  -5   2       73.70       75.79      1.40 o 
   2  -5   2       14.17       13.69      0.80 o 
   3  -5   2       28.08       25.73      0.37 o 
   4  -5   2        3.01        1.50      1.85 o 
  -8  -4   2       14.65       14.24      0.81 o 
  -7  -4   2        0.35        0.64      0.41 o 
  -6  -4   2       23.29       24.52      0.82 o 
  -5  -4   2       54.04       55.36      0.97 o 
  -4  -4   2      143.06      150.95      2.06 o 
  -3  -4   2      395.24      399.46      4.52 o 
  -2  -4   2      510.17      515.85      5.97 o 
  -1  -4   2      796.21      862.42     22.03 o 
   0  -4   2     1827.72     2001.31     36.99 o 
   1  -4   2       60.13       58.05      0.92 o 
   2  -4   2       51.02       50.17      0.64 o 
   3  -4   2       28.66       28.18      2.08 o 
   4  -4   2      171.23      181.67      4.30 o 
   5  -4   2       21.58       22.29      3.08 o 
  -8  -3   2       24.18       23.72      1.49 o 
  -7  -3   2       65.85       63.99      1.18 o 
  -6  -3   2       68.63       68.41      1.15 o 
  -5  -3   2        5.03        4.68      0.48 o 
  -4  -3   2       82.55       82.93      1.45 o 
  -3  -3   2      568.84      545.43      5.80 o 
  -2  -3   2       14.35       12.83      1.03 o 
  -1  -3   2     2977.73     3296.34    105.31 o 
   0  -3   2     2404.21     2516.54     30.87 o 
   1  -3   2      769.14      792.77      7.92 o 
   2  -3   2       18.71       23.36      0.37 o 
   3  -3   2      623.87      685.75      7.22 o 
   4  -3   2      203.37      207.15      4.23 o 
   5  -3   2        9.81       10.36      2.38 o 
   6  -3   2       32.43       36.01      2.31 o 
  -8  -2   2        3.13        2.18      0.44 o 
  -7  -2   2      107.39      107.98      2.43 o 
  -6  -2   2      152.93      150.44      2.39 o 
  -5  -2   2      135.34      128.42      1.45 o 
  -4  -2   2      450.29      434.35      3.86 o 
  -3  -2   2      364.40      345.21      3.74 o 
  -2  -2   2      207.22      208.30      2.16 o 
  -1  -2   2        2.04        1.72      0.35 o 
   0  -2   2      213.82      207.80      2.17 o 
   1  -2   2     1327.35     1397.85     14.80 o 
   2  -2   2      786.37      817.51     22.39 o 
   3  -2   2      586.21      646.21     11.37 o 
   4  -2   2      182.20      181.39      3.64 o 
   5  -2   2        7.73        9.59      2.06 o 
   6  -2   2        1.68        2.17      1.15 o 
   7  -2   2        2.17        1.15      1.22 o 
  -8  -1   2        0.71        0.17      1.68 o 
  -7  -1   2       21.01       18.95      0.98 o 
  -6  -1   2      281.73      267.31      4.93 o 
  -5  -1   2      168.79      164.06      1.66 o 
  -4  -1   2      125.93      125.17      1.37 o 
  -3  -1   2     1669.43     1821.08     32.14 o 
  -2  -1   2     3574.44     3562.61     50.32 o 
  -1  -1   2     2198.64     2241.30     26.29 o 
   0  -1   2      193.96      179.15      1.67 o 
   1  -1   2      858.76      898.71      8.45 o 
   2  -1   2      174.84      165.33      3.15 o 
   3  -1   2        6.02        4.37      0.70 o 
   4  -1   2      272.63      267.37      5.77 o 
   5  -1   2      164.06      164.74      3.46 o 
   6  -1   2       11.79       13.68      1.47 o 
   7  -1   2        2.56        3.57      1.33 o 
  -8   0   2       15.35       15.01      3.32 o 
  -7   0   2       64.16       66.06      2.73 o 
  -6   0   2      164.12      162.99      2.40 o 
  -5   0   2       53.87       54.62      1.35 o 
  -4   0   2       64.40       61.89      0.65 o 
  -3   0   2     1822.47     1951.78     23.11 o 
  -2   0   2      406.57      389.58      3.06 o 
  -1   0   2     1873.83     1889.90     21.27 o 
   0   0   2     1151.60     1121.20     14.89 o 
   1   0   2      558.09      595.91      8.77 o 
   2   0   2      354.77      380.87     14.05 o 
   3   0   2        6.10        2.27      0.31 o 
   4   0   2       79.44       73.83      1.19 o 
   5   0   2       76.46       80.92      2.27 o 
   6   0   2      103.95      109.28      3.95 o 
   7   0   2      209.13      207.67      6.33 o 
   8   0   2        6.73        4.51      1.43 o 
  -7   1   2       65.27       69.82      2.06 o 
  -6   1   2      184.41      181.00      1.95 o 
  -5   1   2       66.10       67.04      0.73 o 
  -4   1   2      230.28      228.64      1.85 o 
  -3   1   2        2.33        4.12      0.45 o 
  -2   1   2      286.38      286.00      2.00 o 
  -1   1   2      172.60      182.42      1.41 o 
   0   1   2      438.75      461.39      5.87 o 
   2   1   2     1159.43     1214.68     10.12 o 
   3   1   2        1.66        2.85      0.19 o 
   4   1   2      135.51      149.64      1.30 o 
   5   1   2        9.77       12.72      0.40 o 
   6   1   2      403.60      376.72      3.55 o 
   7   1   2      168.81      159.15      2.62 o 
   8   1   2       49.65       50.28      2.38 o 
  -7   2   2       16.55       15.87      1.41 o 
  -6   2   2       52.93       53.93      2.03 o 
  -5   2   2      273.08      269.49      3.72 o 
  -4   2   2      544.94      551.02      4.96 o 
  -3   2   2      346.42      342.04      3.65 o 
  -2   2   2      108.92      101.26      0.95 o 
  -1   2   2      209.25      220.55      1.85 o 
   0   2   2        3.15        3.40      0.30 o 
   1   2   2     1683.16     1741.05     27.19 o 
   2   2   2      300.20      334.60      6.68 o 
   3   2   2     1201.22     1367.21     10.41 o 
   4   2   2      430.05      439.26      3.03 o 
   5   2   2      157.14      146.33      1.13 o 
   6   2   2        1.17        0.90      0.21 o 
   7   2   2       85.18       85.96      1.19 o 
   8   2   2       44.52       47.62      1.79 o 
  -6   3   2        3.00        2.20      1.22 o 
  -5   3   2       81.61       78.91      1.86 o 
  -4   3   2       68.85       65.42      1.71 o 
  -3   3   2      301.89      303.08      2.28 o 
  -2   3   2      139.94      143.83      1.14 o 
  -1   3   2      148.47      153.24      1.37 o 
   0   3   2     1683.72     1758.58     19.56 o 
   1   3   2        0.90        3.05      0.13 o 
   2   3   2      109.85      120.08      1.47 o 
   3   3   2      279.79      243.89      2.35 o 
   4   3   2     1028.83     1095.57      9.72 o 
   5   3   2      164.83      164.70      1.54 o 
   6   3   2        9.57       10.92      0.43 o 
   7   3   2       76.68       76.17      1.19 o 
   8   3   2       70.20       67.57      1.44 o 
   9   3   2        9.95        9.62      2.45 o 
  -5   4   2        8.56        7.10      1.33 o 
  -4   4   2       76.43       73.01      2.23 o 
  -3   4   2        0.61        0.86      0.23 o 
  -2   4   2      221.27      222.94      2.48 o 
  -1   4   2      317.83      309.63      3.27 o 
   0   4   2      374.06      373.47      3.65 o 
   1   4   2      570.36      590.91     10.77 o 
   2   4   2      710.10      696.30     10.53 o 
   3   4   2       21.78       24.69      0.48 o 
   4   4   2      462.65      456.77      3.89 o 
   5   4   2      282.36      272.00      2.41 o 
   6   4   2       46.22       45.95      0.75 o 
   7   4   2      146.63      140.46      1.69 o 
   8   4   2      124.64      121.37      1.58 o 
   9   4   2       10.69        7.66      0.88 o 
  -4   5   2       27.25       27.89      1.68 o 
  -3   5   2       25.76       24.03      0.54 o 
  -2   5   2       33.98       35.44      0.66 o 
  -1   5   2        0.78        1.64      0.33 o 
   0   5   2       18.20       19.47      0.60 o 
   1   5   2     1595.65     1658.27     20.05 o 
   2   5   2      266.88      264.04      3.39 o 
   3   5   2      178.43      179.54      2.55 o 
   4   5   2      459.69      439.48      3.90 o 
   5   5   2      210.68      202.14      2.06 o 
   6   5   2       44.48       46.54      1.33 o 
   7   5   2       91.88       90.07      1.34 o 
   8   5   2       85.05       80.80      1.46 o 
   9   5   2        9.10        7.81      0.57 o 
  -3   6   2       72.86       68.85      2.60 o 
  -2   6   2       61.75       60.18      0.91 o 
  -1   6   2        8.37        8.55      1.49 o 
   0   6   2       56.96       53.89      0.93 o 
   1   6   2       66.40       63.57      1.16 o 
   2   6   2      198.73      202.79      1.88 o 
   3   6   2      425.05      430.78      5.21 o 
   4   6   2      317.59      310.94      3.28 o 
   5   6   2      113.91      110.26      1.62 o 
   6   6   2      135.20      126.89      1.68 o 
   7   6   2       28.05       27.75      1.15 o 
   8   6   2       11.61       13.72      1.16 o 
   9   6   2        3.90        4.45      1.58 o 
  -2   7   2       52.88       51.29      0.97 o 
  -1   7   2      116.39      116.16      2.20 o 
   0   7   2      103.64      105.80      1.76 o 
   1   7   2       50.17       48.74      1.91 o 
   2   7   2       97.58       92.43      1.10 o 
   3   7   2       86.62       84.15      3.57 o 
   4   7   2       40.94       43.36      1.36 o 
   5   7   2      170.88      163.52      3.95 o 
   6   7   2       45.79       45.24      4.08 o 
   7   7   2       80.34       72.41      1.65 o 
   8   7   2       10.67       11.63      1.49 o 
  -1   8   2       62.91       56.74      1.25 o 
   0   8   2       55.39       53.46      2.26 o 
   1   8   2       75.88       74.80      1.82 o 
   2   8   2       26.85       25.85      0.93 o 
   3   8   2        1.15        0.62      0.37 o 
   4   8   2       36.16       45.59      3.57 o 
   5   8   2       11.97       12.78      1.58 o 
   6   8   2       17.50       16.88      1.57 o 
   7   8   2       51.90       48.74      3.09 o 
   1   9   2       10.25       11.30      1.33 o 
   2   9   2        1.03        0.14      0.84 o 
   3   9   2        0.16        0.00      0.77 o 
   4   9   2        8.61       11.75      1.64 o 
   5   9   2        3.48        3.02      1.22 o 
   6   9   2        0.44        0.73      1.29 o 
  -6  -8   3       21.37       27.20      2.04 o 
  -5  -8   3        6.43        7.96      1.47 o 
  -4  -8   3       24.05       27.89      1.79 o 
  -3  -8   3        9.61       10.22      1.84 o 
  -2  -8   3        0.39        0.22      0.68 o 
  -1  -8   3       46.28       38.15      1.29 o 
   0  -8   3       11.65        7.45      1.00 o 
  -7  -7   3        4.59        3.58      1.42 o 
  -6  -7   3       17.29       16.12      0.89 o 
  -5  -7   3       34.66       37.58      2.03 o 
  -4  -7   3       18.01       19.49      1.43 o 
  -3  -7   3      116.45      117.50      2.34 o 
  -2  -7   3       14.24       12.56      2.61 o 
  -1  -7   3        2.80        1.49      0.95 o 
   0  -7   3        4.77        4.38      0.71 o 
   1  -7   3        6.33        7.31      0.64 o 
   2  -7   3        2.70        2.31      1.12 o 
  -7  -6   3        9.53        9.66      0.87 o 
  -6  -6   3       30.28       29.94      1.08 o 
  -5  -6   3        0.74        0.67      0.64 o 
  -4  -6   3       20.35       21.03      1.81 o 
  -3  -6   3       73.02       73.11      1.63 o 
  -2  -6   3       59.48       58.54      1.47 o 
  -1  -6   3      240.77      234.71      3.62 o 
   0  -6   3      413.28      380.35      5.79 o 
   1  -6   3       22.12       20.61      0.68 o 
   2  -6   3        3.21        2.92      0.33 o 
   3  -6   3        2.11        1.43      1.12 o 
  -8  -5   3       16.90       18.00      3.51 o 
  -7  -5   3       16.61       17.84      0.85 o 
  -6  -5   3       26.44       27.87      0.91 o 
  -5  -5   3       41.72       41.99      1.29 o 
  -4  -5   3      110.69      110.81      2.28 o 
  -3  -5   3       27.39       28.02      4.25 o 
  -2  -5   3       30.18       34.20      1.03 o 
  -1  -5   3      489.93      499.04      6.13 o 
   0  -5   3      171.25      169.28      2.90 o 
   1  -5   3      227.27      227.04      2.55 o 
   2  -5   3      107.28      105.48      1.43 o 
   3  -5   3      187.24      175.87      6.84 o 
   4  -5   3       33.46       33.49      2.10 o 
  -8  -4   3        0.83        1.05      0.49 o 
  -7  -4   3       16.32       16.15      0.89 o 
  -6  -4   3       55.50       57.78      1.12 o 
  -5  -4   3      140.62      130.32      1.72 o 
  -4  -4   3      193.07      190.23      4.15 o 
  -3  -4   3      457.61      448.88      7.00 o 
  -2  -4   3      403.09      406.18      4.59 o 
  -1  -4   3        6.20        6.47      0.59 o 
   0  -4   3      126.93      121.81      1.94 o 
   1  -4   3      309.15      308.36      3.61 o 
   2  -4   3      108.50      113.51      1.27 o 
   3  -4   3      170.98      168.54      8.94 o 
   4  -4   3      148.33      159.87      5.67 o 
   5  -4   3       20.29       22.01      1.92 o 
  -8  -3   3        1.60        0.93      0.42 o 
  -7  -3   3       33.88       32.96      1.05 o 
  -6  -3   3      165.45      161.91      1.89 o 
  -5  -3   3       11.36       10.99      0.66 o 
  -4  -3   3       38.91       39.79      1.61 o 
  -3  -3   3      935.73      935.62     10.86 o 
  -2  -3   3      798.05      729.43      9.17 o 
  -1  -3   3       19.86       14.31      0.59 o 
   0  -3   3     1413.10     1474.01     23.34 o 
   1  -3   3      167.14      163.44      1.63 o 
   2  -3   3       12.89       13.46      0.40 o 
   3  -3   3       20.06       20.77      0.48 o 
   4  -3   3      105.11      112.53      2.94 o 
   5  -3   3       23.87       22.39      2.87 o 
   6  -3   3        0.82        0.42      1.08 o 
  -8  -2   3       13.06       12.60      0.57 o 
  -7  -2   3       82.75       84.33      1.53 o 
  -6  -2   3      230.66      216.88      2.28 o 
  -5  -2   3       57.73       58.78      0.93 o 
  -4  -2   3       76.29       74.47      0.96 o 
  -3  -2   3      608.03      588.36     11.46 o 
  -2  -2   3      207.63      209.51      2.78 o 
  -1  -2   3     1055.60     1075.21     11.44 o 
   0  -2   3       76.71       71.96      1.04 o 
   1  -2   3     1391.06     1455.68     15.71 o 
   2  -2   3      268.88      236.69      5.95 o 
   3  -2   3        7.19        4.89      0.29 o 
   4  -2   3       26.18       28.94      1.47 o 
   5  -2   3       26.23       32.05      2.83 o 
   6  -2   3       18.43       19.56      1.78 o 
   7  -2   3       49.16       48.18      2.73 o 
  -8  -1   3       44.64       54.59      2.87 o 
  -7  -1   3       59.65       55.82      0.86 o 
  -6  -1   3      280.52      286.43      3.06 o 
  -5  -1   3      100.33       97.71      1.16 o 
  -4  -1   3      279.84      257.01      2.57 o 
  -3  -1   3      336.12      328.94      2.88 o 
  -2  -1   3     1340.08     1372.39     37.20 o 
  -1  -1   3      974.46      981.24     10.18 o 
   0  -1   3       40.30       47.11      1.99 o 
   1  -1   3      970.40      972.06      9.62 o 
   2  -1   3      367.69      374.14      3.21 o 
   3  -1   3       15.33       15.97      0.42 o 
   4  -1   3      372.96      374.40      6.16 o 
   5  -1   3       27.05       24.63      1.47 o 
   6  -1   3      136.45      137.79      3.50 o 
   7  -1   3       34.72       38.84      2.24 o 
  -7   0   3       32.38       33.34      1.50 o 
  -6   0   3       61.04       61.34      1.96 o 
  -5   0   3      505.20      497.75      4.55 o 
  -4   0   3      851.46      816.00      7.52 o 
  -3   0   3      630.58      603.25      5.01 o 
  -2   0   3      282.79      263.98      3.07 o 
  -1   0   3       52.96       50.62      1.61 o 
   0   0   3      566.58      552.42      5.62 o 
   1   0   3        1.45        2.00      0.38 o 
   2   0   3      766.22      866.24     13.05 o 
   3   0   3      767.78      818.23     13.89 o 
   4   0   3       50.40       52.22      0.38 o 
   5   0   3      183.23      181.74      3.46 o 
   6   0   3       55.16       56.20      3.11 o 
   7   0   3       87.19       88.63      2.87 o 
   8   0   3       16.00       14.80      1.78 o 
  -7   1   3        2.18        2.52      1.36 o 
  -6   1   3       37.39       31.86      0.55 o 
  -5   1   3      437.46      437.80      5.17 o 
  -4   1   3       82.30       84.02      0.88 o 
  -3   1   3       66.75       61.71      0.67 o 
  -2   1   3      175.46      163.95      1.56 o 
  -1   1   3     1878.10     1943.67     18.15 o 
   0   1   3     1972.95     1987.76     22.90 o 
   1   1   3        8.30       17.06      4.65 o 
   2   1   3      282.92      274.13      2.47 o 
   3   1   3        0.81        1.27      0.17 o 
   4   1   3      177.33      182.67      1.41 o 
   5   1   3       62.49       61.90      0.59 o 
   6   1   3        5.27        5.27      0.22 o 
   7   1   3       85.67       89.54      2.59 o 
   8   1   3       94.92      103.75      3.22 o 
  -6   2   3       70.96       70.75      1.94 o 
  -5   2   3        6.50        4.65      0.46 o 
  -4   2   3       53.30       56.52      1.06 o 
  -3   2   3       32.62       30.52      1.56 o 
  -2   2   3      385.04      382.34      2.74 o 
  -1   2   3        0.84        1.09      0.23 o 
   0   2   3      165.81      176.55      1.61 o 
   2   2   3      501.63      492.41     13.56 o 
   3   2   3       12.13       14.87      0.35 o 
   4   2   3     1863.49     1980.90     19.02 o 
   5   2   3       83.52       82.45      0.98 o 
   6   2   3        0.75        0.44      0.26 o 
   7   2   3      118.58      118.02      2.39 o 
   8   2   3      118.05      117.99      3.18 o 
  -6   3   3        6.62        7.80      1.11 o 
  -5   3   3       36.08       34.20      0.95 o 
  -4   3   3       32.06       35.23      0.81 o 
  -3   3   3      181.23      174.67      1.97 o 
  -2   3   3      115.70      111.95      1.11 o 
  -1   3   3        9.17       12.75      0.78 o 
   0   3   3       57.04       75.74      0.59 o 
   1   3   3     2079.77     2271.47     38.35 o 
   2   3   3       33.46       48.36      1.15 o 
   3   3   3      783.82      776.96      8.65 o 
   4   3   3      731.57      763.78      5.50 o 
   5   3   3      557.62      563.53      8.80 o 
   6   3   3      122.78      122.14      1.28 o 
   7   3   3       71.44       70.18      1.21 o 
   8   3   3       72.21       68.86      1.16 o 
   9   3   3        5.30        6.02      1.29 o 
  -5   4   3       29.23       29.99      1.89 o 
  -4   4   3       53.45       53.57      1.71 o 
  -3   4   3       35.72       33.85      1.09 o 
  -2   4   3      290.77      269.76      2.37 o 
  -1   4   3        0.69        0.96      0.43 o 
   0   4   3      230.39      223.59      2.20 o 
   1   4   3      328.49      330.21      3.08 o 
   2   4   3     1331.32     1444.18     24.46 o 
   3   4   3      140.79      139.94      2.20 o 
   4   4   3      216.23      215.09      1.88 o 
   5   4   3      532.93      521.43      4.65 o 
   6   4   3      185.49      183.13      2.64 o 
   7   4   3       33.41       32.96      0.74 o 
   8   4   3       85.13       86.59      1.71 o 
   9   4   3       13.36       12.49      1.36 o 
  -4   5   3       72.80       71.49      2.34 o 
  -3   5   3       61.22       60.03      1.08 o 
  -2   5   3       78.70       78.67      1.23 o 
  -1   5   3      183.74      181.58      1.74 o 
   0   5   3      243.54      248.10      3.97 o 
   1   5   3      630.92      627.22      6.37 o 
   2   5   3      951.44      974.55     16.36 o 
   3   5   3      388.31      396.53      5.13 o 
   4   5   3      253.63      237.52      2.10 o 
   5   5   3      234.59      229.69      2.49 o 
   6   5   3       32.37       33.75      0.72 o 
   7   5   3      213.68      207.83      2.16 o 
   8   5   3       14.67       14.38      0.80 o 
   9   5   3       17.64       18.89      1.33 o 
  -3   6   3       37.51       38.37      0.81 o 
  -2   6   3       75.88       72.80      1.28 o 
  -1   6   3      241.96      241.97      2.35 o 
   0   6   3       69.87       69.44      1.14 o 
   1   6   3      105.01      102.47      1.23 o 
   2   6   3      147.93      147.70      2.87 o 
   3   6   3      110.64      106.93      0.99 o 
   4   6   3      236.39      220.46      3.54 o 
   5   6   3       73.43       72.49      2.41 o 
   6   6   3      247.92      240.52      5.48 o 
   7   6   3       65.70       64.90      1.08 o 
   8   6   3       13.07       13.90      0.63 o 
   9   6   3        7.03        8.04      1.47 o 
  -2   7   3       96.13       94.87      1.54 o 
  -1   7   3       42.00       42.43      0.92 o 
   0   7   3       23.16       23.71      0.89 o 
   1   7   3       33.45       33.77      0.90 o 
   2   7   3        1.63        1.08      0.23 o 
   3   7   3       29.90       27.55      1.28 o 
   4   7   3       25.20       23.89      1.36 o 
   5   7   3      117.39      109.94      5.39 o 
   6   7   3        8.76        8.87      1.05 o 
   7   7   3        0.31        1.01      0.36 o 
   8   7   3       69.42       65.85      1.27 o 
  -1   8   3        3.22        3.45      0.51 o 
   0   8   3       16.76       17.56      0.80 o 
   1   8   3       65.62       67.04      4.06 o 
   2   8   3        0.83        1.03      0.27 o 
   3   8   3        3.93        3.89      0.21 o 
   4   8   3       11.41       11.20      0.72 o 
   5   8   3        1.79        2.32      0.17 o 
   6   8   3      107.35      102.93      2.41 o 
   7   8   3        0.54        9.49      6.07 o 
   8   8   3       51.76       55.96      2.22 o 
   1   9   3       13.68       14.45      1.43 o 
   2   9   3      104.51      106.51      3.29 o 
   3   9   3       63.08       67.08      2.76 o 
   5   9   3        0.22        0.35      1.08 o 
  -5  -8   4        5.84        5.79      1.21 o 
  -4  -8   4       12.74       13.91      1.58 o 
  -3  -8   4        7.93        5.97      1.73 o 
  -2  -8   4       12.05       10.08      6.11 o 
  -1  -8   4       27.30       25.97      1.15 o 
  -6  -7   4        8.32        8.24      1.20 o 
  -5  -7   4       12.64       14.83      1.38 o 
  -4  -7   4       17.99       18.80      1.53 o 
  -3  -7   4       44.00       47.41      1.59 o 
  -2  -7   4       75.59       77.24      2.13 o 
  -1  -7   4       47.22       44.24      1.93 o 
   0  -7   4       14.33       12.32      0.75 o 
   1  -7   4       31.08       31.51      0.93 o 
  -7  -6   4       12.08       12.76      3.77 o 
  -6  -6   4       20.32       20.24      1.04 o 
  -5  -6   4       44.32       42.58      1.57 o 
  -4  -6   4       51.30       54.17      1.90 o 
  -3  -6   4       81.98       82.95      1.86 o 
  -2  -6   4       54.80       55.85      2.19 o 
  -1  -6   4       32.57       29.81      1.25 o 
   0  -6   4      145.64      138.77      2.08 o 
   1  -6   4       56.39       53.34      1.19 o 
   2  -6   4       20.74       20.14      0.61 o 
   3  -6   4       26.67       27.99      2.03 o 
  -7  -5   4        8.61        8.60      0.80 o 
  -6  -5   4       89.33       89.94      2.39 o 
  -5  -5   4       71.60       74.87      2.90 o 
  -4  -5   4       27.37       24.94      1.43 o 
  -3  -5   4       65.33       63.85      1.75 o 
  -2  -5   4       95.57       91.86      1.66 o 
  -1  -5   4       77.84       75.71      2.04 o 
   0  -5   4      217.34      217.97      2.98 o 
   1  -5   4      116.64      113.75      1.53 o 
   2  -5   4      101.52       99.08      2.35 o 
   3  -5   4       20.13       17.79      0.73 o 
   4  -5   4       22.59       27.01      2.10 o 
  -8  -4   4        0.59       -0.33      0.61 o 
  -7  -4   4       24.33       22.56      1.03 o 
  -6  -4   4      108.31      110.12      1.86 o 
  -5  -4   4        1.01        0.73      0.46 o 
  -4  -4   4       12.41       15.74      1.49 o 
  -3  -4   4      570.56      565.65      6.69 o 
  -2  -4   4      285.76      278.38      3.38 o 
  -1  -4   4       44.04       44.58      0.99 o 
   0  -4   4        1.19        1.66      0.50 o 
   1  -4   4      461.66      447.94      4.79 o 
   2  -4   4       32.68       28.24      1.10 o 
   3  -4   4       32.10       31.56      0.71 o 
   4  -4   4       87.80       98.36      3.15 o 
   5  -4   4       19.68       19.21      1.96 o 
  -8  -3   4       47.50       50.19      1.40 o 
  -7  -3   4       85.42       82.78      1.39 o 
  -6  -3   4       84.42       88.12      1.55 o 
  -5  -3   4        1.06        1.27      0.46 o 
  -4  -3   4      126.01      118.34      2.07 o 
  -3  -3   4      381.13      376.81      6.63 o 
  -2  -3   4      674.62      626.96      7.69 o 
  -1  -3   4       14.79       19.53      0.81 o 
   0  -3   4      178.34      167.54      1.89 o 
   1  -3   4      113.98      113.70      1.73 o 
   2  -3   4        8.22        8.27      0.47 o 
   3  -3   4       12.24       13.08      0.34 o 
   4  -3   4       90.42       91.33      2.69 o 
   5  -3   4       41.30       45.80      2.27 o 
   6  -3   4       81.97       93.88      3.53 o 
  -8  -2   4       83.23       84.45      2.19 o 
  -7  -2   4       45.96       47.84      1.12 o 
  -6  -2   4      139.32      135.51      1.70 o 
  -5  -2   4      923.91      912.17      8.96 o 
  -4  -2   4      396.45      376.20      3.67 o 
  -3  -2   4       41.70       38.88      1.10 o 
  -2  -2   4      209.09      198.46      2.50 o 
  -1  -2   4      215.48      206.54      5.70 o 
   0  -2   4      224.18      218.18      2.28 o 
   1  -2   4      197.86      196.09      2.09 o 
   2  -2   4      116.64      106.10      1.87 o 
   3  -2   4       59.37       55.96      1.23 o 
   4  -2   4        7.79        6.96      1.12 o 
   5  -2   4       87.77       99.44      2.83 o 
   6  -2   4       10.67       12.28      1.64 o 
   7  -2   4       33.54       38.46      4.06 o 
  -7  -1   4        0.27        0.30      0.36 o 
  -6  -1   4      203.35      190.10      2.76 o 
  -5  -1   4     1066.83     1070.22     10.78 o 
  -4  -1   4      186.59      178.79      1.96 o 
  -3  -1   4      305.73      298.37      2.75 o 
  -2  -1   4      203.84      200.83      4.43 o 
  -1  -1   4      345.97      335.92      3.65 o 
   0  -1   4      113.45      109.24      1.42 o 
   1  -1   4      303.36      277.74      2.61 o 
   2  -1   4      410.82      418.43      4.67 o 
   3  -1   4       24.31       24.96      0.44 o 
   4  -1   4      322.79      319.29      5.42 o 
   5  -1   4       11.44       11.41      1.19 o 
   6  -1   4        0.30        1.54      1.01 o 
   7  -1   4       27.65       30.76      3.43 o 
  -7   0   4        0.49        0.22      0.34 o 
  -6   0   4       49.37       49.35      1.20 o 
  -5   0   4       19.35       16.89      0.55 o 
  -4   0   4       15.05       15.48      0.50 o 
  -3   0   4      165.38      155.67      1.58 o 
  -2   0   4      889.60      881.03      9.28 o 
  -1   0   4      359.26      352.90      4.60 o 
   0   0   4      284.70      278.93      2.78 o 
   1   0   4       26.29       26.24      0.65 o 
   2   0   4       45.43       71.99      1.09 o 
   3   0   4       64.49       62.58      2.66 o 
   4   0   4      922.47      982.55     21.41 o 
   5   0   4       66.15       69.49      1.96 o 
   6   0   4       64.60       69.28      2.20 o 
   7   0   4       65.94       66.80      2.55 o 
   8   0   4       33.06       32.65      2.24 o 
  -7   1   4       43.74       44.05      2.59 o 
  -6   1   4        0.29        0.70      0.38 o 
  -5   1   4       77.58       76.75      0.95 o 
  -4   1   4      119.82      112.84      1.94 o 
  -3   1   4       39.38       37.29      0.79 o 
  -2   1   4      297.08      274.36      2.39 o 
  -1   1   4       71.61       56.00      1.08 o 
   0   1   4        4.29       11.26      1.40 o 
   1   1   4     2821.34     2830.38     34.74 o 
   2   1   4      172.17      256.27      3.99 o 
   3   1   4       62.54       52.29      0.69 o 
   4   1   4       65.91       66.64      1.46 o 
   5   1   4      564.35      567.81      4.68 o 
   6   1   4       30.54       31.12      0.40 o 
   7   1   4       67.23       64.21      3.43 o 
   8   1   4      125.81      134.51      5.28 o 
  -6   2   4       35.78       36.99      2.24 o 
  -5   2   4       54.51       55.69      1.33 o 
  -4   2   4       14.53       15.92      0.90 o 
  -3   2   4       43.06       42.80      1.21 o 
  -2   2   4      186.25      151.75      1.38 o 
  -1   2   4      855.14     1022.22      8.79 o 
   0   2   4      618.75      626.24      8.80 o 
   1   2   4     1963.77     2085.99     34.57 o 
   2   2   4     2864.25     3098.24     56.34 o 
   3   2   4       80.47       74.65      0.94 o 
   4   2   4      752.06      736.96      7.45 o 
   5   2   4      211.28      209.25      2.33 o 
   6   2   4        0.49        0.40      0.23 o 
   7   2   4       38.19       41.33      1.10 o 
   8   2   4      123.41      124.64      3.25 o 
  -6   3   4       36.80       34.33      3.71 o 
  -5   3   4      220.43      203.14      5.34 o 
  -4   3   4      158.84      158.31      2.71 o 
  -3   3   4      178.31      175.40      2.03 o 
  -2   3   4      120.68      114.36      1.43 o 
  -1   3   4      442.99      445.50      4.08 o 
   0   3   4       42.76       39.64      0.89 o 
   1   3   4      584.46      643.04     24.58 o 
   2   3   4     3005.63     3400.21     62.53 o 
   3   3   4     1805.65     1978.46     22.61 o 
   4   3   4      528.88      526.29      5.44 o 
   5   3   4      513.66      514.31      5.55 o 
   6   3   4      240.43      240.54      2.34 o 
   7   3   4      138.58      133.47      1.70 o 
   8   3   4        0.72        0.79      0.32 o 
   9   3   4       27.55       34.71      1.89 o 
  -5   4   4       61.96       60.57      1.81 o 
  -4   4   4       30.76       30.99      0.69 o 
  -3   4   4       43.10       41.57      0.64 o 
  -2   4   4      491.99      495.86      3.94 o 
  -1   4   4     1327.70     1416.84     11.85 o 
   0   4   4       22.55       25.91      0.38 o 
   1   4   4      423.33      432.66      6.47 o 
   2   4   4      656.28      665.28     10.04 o 
   3   4   4       30.47       25.09      1.01 o 
   4   4   4      263.99      256.97      4.02 o 
   5   4   4      744.49      723.57      9.87 o 
   6   4   4      934.59      938.82     14.26 o 
   7   4   4       62.46       62.12      0.89 o 
   8   4   4       37.01       40.02      0.94 o 
  -4   5   4       13.34       15.12      1.36 o 
  -3   5   4        7.13        6.81      0.44 o 
  -2   5   4      245.41      247.10      2.66 o 
  -1   5   4       78.72       79.18      1.06 o 
   0   5   4      362.77      365.95      3.35 o 
   1   5   4      374.88      372.03      3.77 o 
   2   5   4       10.86       14.84      1.68 o 
   3   5   4       29.15       33.52      1.33 o 
   4   5   4      146.93      137.62      2.73 o 
   5   5   4      140.31      144.54      4.41 o 
   6   5   4        0.63        1.19      0.34 o 
   7   5   4       29.66       30.28      0.91 o 
   8   5   4      177.08      173.73      2.43 o 
   9   5   4       17.30       19.74      0.87 o 
  -3   6   4       54.53       55.96      0.87 o 
  -2   6   4       13.07       14.38      0.52 o 
  -1   6   4       17.98       17.34      0.60 o 
   0   6   4       58.89       59.37      0.95 o 
   1   6   4       65.70       64.40      1.43 o 
   2   6   4       17.56       18.62      1.31 o 
   3   6   4      172.66      168.27      3.39 o 
   4   6   4       32.14       33.07      1.54 o 
   5   6   4        2.22        2.51      0.35 o 
   6   6   4      262.37      248.56      8.82 o 
   7   6   4        1.13       21.45      2.24 o 
   8   6   4       49.86       49.06      1.35 o 
   9   6   4       18.75       21.93      1.05 o 
  -2   7   4       47.70       50.12      1.15 o 
  -1   7   4       28.52       32.01      0.74 o 
   0   7   4        6.57        6.24      0.53 o 
   1   7   4       22.40       23.11      1.80 o 
   2   7   4      304.70      289.14     10.02 o 
   3   7   4       20.33       25.30      1.50 o 
   4   7   4       71.94       76.70      2.45 o 
   6   7   4        4.12        3.25      0.24 o 
   7   7   4        1.15        1.05      0.31 o 
   8   7   4       13.35       13.95      0.92 o 
  -1   8   4       29.17       28.58      0.84 o 
   0   8   4       11.20       10.94      0.67 o 
   1   8   4      106.59       99.38      4.78 o 
   2   8   4       49.77       44.17      4.15 o 
   3   8   4        9.01       13.44      1.47 o 
   4   8   4       14.36       18.55      1.71 o 
   5   8   4      138.96      138.63      3.99 o 
   6   8   4      187.33      192.35      4.86 o 
   7   8   4       68.82       68.48      2.80 o 
   8   8   4       12.80       16.10      1.82 o 
   1   9   4       13.28       14.37      1.06 o 
   2   9   4       14.53       18.06      1.68 o 
   3   9   4       15.17       18.86      1.85 o 
   5   9   4       91.89       95.04      3.53 o 
  -4  -8   5       20.77       21.84      1.84 o 
  -3  -8   5        3.73        2.76      1.13 o 
  -2  -8   5        4.65        2.57      2.36 o 
  -6  -7   5       43.79       44.54      1.95 o 
  -5  -7   5       35.24       29.76      2.02 o 
  -4  -7   5        8.14        7.70      1.88 o 
  -3  -7   5       41.00       40.64      1.61 o 
  -2  -7   5       55.32       54.10      1.89 o 
  -1  -7   5       14.01       12.99      0.91 o 
   0  -7   5       18.86       17.73      0.88 o 
   1  -7   5       22.64       21.23      2.89 o 
  -7  -6   5       15.00       16.33      1.06 o 
  -6  -6   5        5.29        2.90      1.77 o 
  -5  -6   5       32.60       31.83      4.18 o 
  -4  -6   5        2.13        3.05      1.46 o 
  -3  -6   5      136.73      140.08      2.99 o 
  -2  -6   5       94.46       95.03      3.03 o 
  -1  -6   5       66.16       63.30      1.68 o 
   0  -6   5       29.22       27.98      0.93 o 
   1  -6   5       54.11       53.40      1.35 o 
   2  -6   5        0.37        0.11      0.25 o 
   3  -6   5        8.53       10.29      1.71 o 
  -7  -5   5       50.39       49.74      1.55 o 
  -6  -5   5       10.04       11.94      0.90 o 
  -5  -5   5        0.32        0.55      0.84 o 
  -4  -5   5       18.37       19.65      2.06 o 
  -3  -5   5       16.64       16.42      1.45 o 
  -2  -5   5       90.81       88.83      2.02 o 
  -1  -5   5        0.69        0.86      0.51 o 
   0  -5   5       75.88       72.54      1.53 o 
   1  -5   5       92.27       89.56      1.37 o 
   2  -5   5       42.22       39.64      0.84 o 
   3  -5   5        3.11        2.20      0.65 o 
   4  -5   5       10.31       11.09      2.90 o 
  -7  -4   5       18.18       19.49      1.36 o 
  -6  -4   5      168.06      167.23      3.30 o 
  -5  -4   5      591.99      602.28      8.41 o 
  -4  -4   5      179.62      180.54      3.08 o 
  -3  -4   5      131.41      129.83      2.13 o 
  -2  -4   5       51.59       44.48      1.18 o 
  -1  -4   5        5.42        4.98      0.58 o 
   0  -4   5       16.05       16.69      1.10 o 
   1  -4   5      162.55      156.83      2.42 o 
   2  -4   5       89.62       84.06      1.22 o 
   3  -4   5       39.53       36.01      0.58 o 
   4  -4   5       19.56       22.04      1.85 o 
   5  -4   5       27.21       25.79      3.57 o 
  -7  -3   5        1.37        0.95      0.51 o 
  -6  -3   5      195.54      191.06      2.91 o 
  -5  -3   5      649.78      651.05      8.37 o 
  -4  -3   5      240.78      245.46      3.62 o 
  -3  -3   5      348.37      338.89      4.14 o 
  -2  -3   5      292.92      286.71      3.48 o 
  -1  -3   5      552.58      552.04      6.46 o 
   0  -3   5       29.49       32.03      1.38 o 
   1  -3   5        4.45        4.72      0.46 o 
   2  -3   5       71.07       73.01      1.04 o 
   3  -3   5       24.60       24.76      0.98 o 
   4  -3   5       88.77       86.43      2.73 o 
   5  -3   5       19.95       26.10      1.99 o 
   6  -3   5       22.38       25.40      2.27 o 
  -7  -2   5        3.90        3.50      0.53 o 
  -6  -2   5       55.44       55.06      1.79 o 
  -5  -2   5        7.53        8.31      0.67 o 
  -4  -2   5       14.00       13.21      0.72 o 
  -3  -2   5        1.22        1.38      0.80 o 
  -2  -2   5     1142.21     1196.27     13.81 o 
  -1  -2   5      852.52      897.89      9.88 o 
   0  -2   5      115.47      114.09      1.64 o 
   1  -2   5      111.47      111.67      1.31 o 
   2  -2   5       13.43       13.00      0.45 o 
   3  -2   5        5.27        5.29      0.33 o 
   4  -2   5       50.64       47.47      3.22 o 
   5  -2   5       53.78       60.39      2.41 o 
   6  -2   5       52.74       59.13      3.99 o 
  -7  -1   5       50.27       49.28      1.12 o 
  -6  -1   5        1.43        1.43      0.52 o 
  -5  -1   5       10.56        9.78      0.66 o 
  -4  -1   5       47.77       46.19      1.02 o 
  -3  -1   5       85.38       85.68      2.50 o 
  -2  -1   5       43.84       43.62      0.93 o 
  -1  -1   5      149.10      169.87      1.98 o 
   0  -1   5       70.70       59.76      1.12 o 
   1  -1   5     1494.44     1518.47     17.40 o 
   2  -1   5       82.49       87.99      0.98 o 
   3  -1   5       84.87       79.76      0.88 o 
   4  -1   5      104.99      103.58      1.14 o 
   5  -1   5       98.28      100.25      2.66 o 
   6  -1   5       13.97       12.81      2.45 o 
   7  -1   5       30.19       34.71      2.24 o 
  -7   0   5       19.97       19.18      1.12 o 
  -6   0   5       11.44       12.59      0.54 o 
  -5   0   5       21.02       19.91      0.65 o 
  -4   0   5       71.55       73.14      1.15 o 
  -3   0   5      185.78      174.37      1.74 o 
  -2   0   5       17.74        5.49      0.58 o 
  -1   0   5      556.71      657.68      8.45 o 
   0   0   5      466.12      436.09      4.68 o 
   1   0   5       10.81       10.27      0.57 o 
   2   0   5     1039.66     1064.08     22.90 o 
   3   0   5      280.37      279.32      2.70 o 
   4   0   5      606.72      603.54      6.56 o 
   5   0   5       48.63       49.92      0.42 o 
   6   0   5        0.42       -0.21      0.73 o 
   7   0   5       17.65       17.74      1.64 o 
   8   0   5       36.60       38.74      2.34 o 
  -7   1   5        0.17       -0.28      1.12 o 
  -6   1   5       40.68       35.60      1.72 o 
  -5   1   5      159.51      153.54      1.79 o 
  -4   1   5       42.57       43.54      0.75 o 
  -3   1   5       61.95       57.22      1.05 o 
  -2   1   5      481.50      446.40      3.98 o 
  -1   1   5     1282.36     1300.00     26.89 o 
   0   1   5       64.93       64.03      1.17 o 
   1   1   5     1517.29     1735.54     23.67 o 
   2   1   5     3727.59     4076.48     55.04 o 
   3   1   5      267.33      270.94      3.67 o 
   4   1   5      121.58      122.08      1.12 o 
   5   1   5      689.19      676.17      5.80 o 
   6   1   5      298.22      297.91      2.87 o 
   7   1   5       79.90       78.76      2.45 o 
   8   1   5        5.45        5.98      1.36 o 
  -6   2   5       30.04       32.09      3.43 o 
  -5   2   5      119.46      116.57      1.85 o 
  -4   2   5       12.73       13.19      0.75 o 
  -3   2   5       11.74       12.62      0.52 o 
  -2   2   5      726.15      755.53      6.81 o 
  -1   2   5     1014.50     1131.98     10.29 o 
   0   2   5       66.48      103.60      2.40 o 
   1   2   5     3516.60     3784.06     50.76 o 
   2   2   5     1257.70     1342.53     22.04 o 
   3   2   5       98.18       80.95      1.09 o 
   4   2   5      374.64      356.19      2.96 o 
   5   2   5      828.39      820.43     10.61 o 
   6   2   5      722.04      733.96      8.56 o 
   7   2   5       51.25       54.27      0.82 o 
   8   2   5       63.60       68.37      3.53 o 
  -5   3   5       72.66       66.76      3.41 o 
  -4   3   5      123.89      122.29      3.95 o 
  -3   3   5       17.23       19.88      1.12 o 
  -2   3   5      381.72      389.89      4.28 o 
  -1   3   5      160.35      162.17      3.71 o 
   0   3   5      710.90      701.72      7.73 o 
   1   3   5       24.17       19.67      0.43 o 
   2   3   5       47.61       43.11      1.92 o 
   3   3   5      385.10      357.88      3.00 o 
   4   3   5      383.79      388.55      4.27 o 
   5   3   5      359.13      351.25      7.65 o 
   6   3   5       53.35       54.48      1.17 o 
   7   3   5       18.46       18.17      0.53 o 
   8   3   5       85.25       86.57      1.29 o 
   9   3   5       29.53       39.75      1.96 o 
  -5   4   5       72.81       78.31      2.83 o 
  -4   4   5       48.53       48.73      1.00 o 
  -3   4   5      158.90      153.04      1.50 o 
  -2   4   5      136.82      133.28      1.45 o 
  -1   4   5      405.10      399.59      5.63 o 
   0   4   5       57.23       56.21      1.26 o 
   1   4   5       15.51       14.76      0.48 o 
   2   4   5       50.44       44.86      1.33 o 
   3   4   5      100.72       98.57      1.99 o 
   4   4   5       52.70       53.45      0.63 o 
   5   4   5       51.69       49.93      1.00 o 
   6   4   5      203.84      197.59      3.83 o 
   7   4   5       24.85       26.76      0.86 o 
   8   4   5       68.50       73.59      1.26 o 
   9   4   5       13.27        2.48      0.94 o 
  -4   5   5       21.31       18.58      1.50 o 
  -3   5   5       60.12       58.67      1.41 o 
  -2   5   5      119.92      118.55      1.83 o 
  -1   5   5      104.29      105.52      1.29 o 
   0   5   5      156.48      153.16      2.34 o 
   1   5   5      346.31      347.27      4.09 o 
   2   5   5      413.58      424.86      6.89 o 
   3   5   5        8.16        8.01      0.91 o 
   4   5   5      154.28      147.70      2.90 o 
   5   5   5       63.42       56.55      2.66 o 
   6   5   5        0.52       -0.38      0.63 o 
   7   5   5       23.12       22.88      1.85 o 
   8   5   5       52.50       51.65      1.61 o 
   9   5   5        0.49        0.14      0.52 o 
  -3   6   5        9.16        9.24      0.49 o 
  -2   6   5       34.14       34.72      0.82 o 
  -1   6   5       44.88       43.62      0.88 o 
   0   6   5       26.40       26.28      0.64 o 
   1   6   5      283.25      279.39      3.56 o 
   2   6   5      197.88      211.07      4.06 o 
   3   6   5      149.78      151.09      3.18 o 
   4   6   5        0.52        0.24      0.70 o 
   5   6   5      191.25      191.79      3.95 o 
   6   6   5      230.11      237.80      4.76 o 
   7   6   5       12.16       14.56      2.03 o 
   8   6   5        4.64        3.57      0.94 o 
   9   6   5       31.38       57.04      3.01 o 
  -2   7   5       29.67       31.41      0.76 o 
  -1   7   5       28.96       31.83      0.85 o 
   0   7   5        0.76        0.86      0.39 o 
   1   7   5       10.33       10.40      0.55 o 
   2   7   5       83.30       85.80      2.52 o 
   3   7   5       19.95       20.05      1.54 o 
   4   7   5       25.65       24.32      1.64 o 
   5   7   5      514.49      517.10      9.62 o 
   7   7   5        0.71        0.24      0.80 o 
   8   7   5       40.77       41.29      1.96 o 
   0   8   5       10.91       11.48      0.85 o 
   1   8   5        1.49        2.42      0.72 o 
   2   8   5       42.54       41.01      1.99 o 
   3   8   5        4.24        6.09      2.17 o 
   4   8   5       60.94       66.38      2.66 o 
   5   8   5       47.48       61.55      2.69 o 
   6   8   5       12.58       12.84      1.71 o 
   7   8   5       41.00       42.48      2.31 o 
   8   8   5       50.75       51.40      2.55 o 
   2   9   5       24.71       29.46      1.96 o 
   3   9   5       41.25       37.13      3.74 o 
   4   9   5        7.12        5.91      1.57 o 
   5   9   5        1.56        1.26      1.29 o 
  -5  -7   6        0.25        0.58      1.18 o 
  -4  -7   6        3.25        3.50      1.08 o 
  -3  -7   6       14.61       14.63      1.49 o 
  -2  -7   6        9.90       10.89      1.27 o 
  -1  -7   6        5.94       -0.03      0.48 o 
   0  -7   6        6.59        0.01      0.49 o 
  -6  -6   6       38.51       39.73      2.21 o 
  -5  -6   6      108.77      115.01      2.77 o 
  -4  -6   6       70.77       71.08      2.41 o 
  -3  -6   6       49.71       51.31      1.69 o 
  -2  -6   6        5.37        5.45      1.04 o 
  -1  -6   6        6.76        6.31      4.43 o 
   0  -6   6       12.66       14.23      0.99 o 
   1  -6   6       11.90       11.63      0.67 o 
   2  -6   6       11.73        9.95      0.52 o 
  -7  -5   6        7.30        6.27      1.01 o 
  -6  -5   6      147.80      143.42      4.45 o 
  -5  -5   6      325.08      326.14      5.02 o 
  -4  -5   6       61.98       63.95      1.78 o 
  -3  -5   6       23.66       23.72      1.19 o 
  -2  -5   6      148.35      150.07      2.47 o 
  -1  -5   6      231.44      236.83      3.26 o 
   0  -5   6       15.70       14.50      1.03 o 
   1  -5   6       62.57       57.50      1.29 o 
   2  -5   6       61.93       56.63      1.12 o 
   3  -5   6        0.68        0.66      1.75 o 
   4  -5   6        4.41        3.78      1.54 o 
  -7  -4   6        3.65        3.96      1.23 o 
  -6  -4   6       91.77       91.81      3.59 o 
  -5  -4   6       64.43       65.90      1.79 o 
  -4  -4   6       22.96       24.13      1.88 o 
  -3  -4   6       27.77       31.25      1.70 o 
  -2  -4   6      408.90      428.50      5.39 o 
  -1  -4   6       50.03       54.13      1.25 o 
   0  -4   6       28.40       29.95      1.45 o 
   1  -4   6      121.91      119.93      1.64 o 
   2  -4   6       18.54       19.56      0.91 o 
   3  -4   6        2.66        2.36      0.35 o 
   4  -4   6       32.29       32.61      3.53 o 
   5  -4   6       25.30       29.64      2.38 o 
  -7  -3   6       25.51       24.63      1.00 o 
  -6  -3   6        3.64        3.95      0.65 o 
  -5  -3   6        0.29        0.00      0.39 o 
  -4  -3   6       15.12       16.91      1.15 o 
  -3  -3   6      165.10      168.40      2.61 o 
  -2  -3   6       42.20       41.06      1.40 o 
  -1  -3   6        9.80        7.84      0.66 o 
   0  -3   6       31.11       31.80      1.33 o 
   1  -3   6        0.60        0.98      0.43 o 
   2  -3   6       44.25       40.35      0.87 o 
   3  -3   6       71.99       68.11      1.19 o 
   4  -3   6       46.47       38.89      1.70 o 
   5  -3   6       35.60       38.18      2.34 o 
   6  -3   6        0.78        0.24      1.15 o 
  -7  -2   6       22.22       22.72      0.88 o 
  -6  -2   6        1.82        1.81      0.53 o 
  -5  -2   6       10.90       12.43      0.80 o 
  -4  -2   6       13.06       13.06      1.14 o 
  -3  -2   6       14.42       14.29      1.35 o 
  -2  -2   6       45.75       36.07      1.26 o 
  -1  -2   6       32.78       25.43      1.22 o 
   0  -2   6      137.13      129.73      1.71 o 
   1  -2   6        2.10        3.18      1.36 o 
   2  -2   6      309.72      298.64      3.27 o 
   3  -2   6        0.38        0.44      0.33 o 
   4  -2   6       46.65       44.27      0.71 o 
   5  -2   6        0.56       -0.07      1.43 o 
   6  -2   6        0.85        2.62      1.36 o 
  -7  -1   6        5.22        4.08      0.54 o 
  -6  -1   6       72.78       69.00      1.22 o 
  -5  -1   6       73.58       72.87      1.32 o 
  -4  -1   6        8.72        9.58      0.68 o 
  -3  -1   6       18.38       16.42      0.94 o 
  -2  -1   6       79.23       70.22      2.96 o 
  -1  -1   6       70.42       63.21      1.15 o 
   0  -1   6       11.76       11.29      0.95 o 
   1  -1   6     2421.58     2564.62     32.63 o 
   2  -1   6     1314.57     1411.48     16.22 o 
   3  -1   6      105.06      108.10      1.96 o 
   4  -1   6       59.93       62.81      2.08 o 
   5  -1   6       98.67       95.07      2.76 o 
   6  -1   6       46.25       48.11      2.27 o 
   7  -1   6       29.49       30.72      2.27 o 
  -7   0   6        0.71        0.99      0.65 o 
  -6   0   6       12.28       13.48      0.73 o 
  -5   0   6      116.84      114.24      1.50 o 
  -4   0   6       69.00       66.60      1.34 o 
  -3   0   6       39.12       42.62      0.93 o 
  -2   0   6      431.04      453.71      5.04 o 
  -1   0   6      320.19      340.20      3.74 o 
   0   0   6        2.11        2.81      0.49 o 
   1   0   6     1249.41     1331.19     16.69 o 
   2   0   6      890.10      914.47     10.93 o 
   3   0   6      635.55      614.96      6.16 o 
   4   0   6      359.16      352.01      4.92 o 
   5   0   6      829.31      852.15      7.48 o 
   6   0   6      429.28      442.15      8.19 o 
   7   0   6        2.11        0.66      1.61 o 
  -6   1   6       10.35       10.98      0.87 o 
  -5   1   6      134.62      130.55      3.24 o 
  -4   1   6       79.88       81.34      1.32 o 
  -3   1   6        3.04        3.62      0.71 o 
  -2   1   6     1251.06     1316.75     12.97 o 
  -1   1   6      665.16      654.92      7.78 o 
   0   1   6      298.15      285.08      5.30 o 
   1   1   6       45.15       62.69      1.99 o 
   2   1   6      378.07      354.07      3.89 o 
   3   1   6       46.72       42.90      1.05 o 
   4   1   6      302.70      301.56      3.35 o 
   5   1   6      993.60     1010.73     11.31 o 
   6   1   6      165.61      165.26      1.77 o 
   7   1   6       27.32       28.10      1.61 o 
   8   1   6       63.34       70.12      2.66 o 
  -6   2   6       41.25       37.86      3.71 o 
  -5   2   6      137.79      141.89      2.70 o 
  -4   2   6       34.83       34.28      0.74 o 
  -3   2   6      155.25      148.13      1.61 o 
  -2   2   6      116.54      110.70      1.26 o 
  -1   2   6      988.92      966.88      8.71 o 
   0   2   6      376.10      365.55      5.37 o 
   1   2   6      474.08      491.49      5.47 o 
   2   2   6       64.88       62.28      1.47 o 
   3   2   6       98.70       91.99      1.71 o 
   4   2   6       58.29       51.82      0.66 o 
   5   2   6        4.06        3.21      0.35 o 
   6   2   6       87.24       82.70      0.93 o 
   7   2   6      145.55      153.85      2.19 o 
   8   2   6       80.86       86.29      2.66 o 
  -5   3   6       24.77       22.65      0.90 o 
  -4   3   6      167.53      159.48      2.87 o 
  -3   3   6      102.56      106.49      1.62 o 
  -2   3   6       64.63       64.47      1.13 o 
  -1   3   6      215.57      213.70      4.41 o 
   0   3   6      370.14      363.82      9.10 o 
   1   3   6      360.20      354.95      4.81 o 
   2   3   6      900.42      933.07     14.59 o 
   3   3   6      270.29      259.69      2.62 o 
   4   3   6      143.68      152.82      1.38 o 
   5   3   6      280.31      262.78      2.45 o 
   6   3   6        7.57        8.05      0.44 o 
   7   3   6        1.09        1.64      0.34 o 
   8   3   6       24.69       25.54      0.51 o 
  -5   4   6        4.97        4.41      1.33 o 
  -4   4   6       70.14       72.23      5.42 o 
  -3   4   6       65.41       60.78      2.08 o 
  -2   4   6      252.53      245.73      2.98 o 
  -1   4   6      129.12      126.59      1.66 o 
   0   4   6        4.29        3.96      0.34 o 
   1   4   6      306.91      303.83      2.93 o 
   2   4   6      205.09      215.13      3.22 o 
   3   4   6      125.05      129.34      1.78 o 
   4   4   6        2.41        1.87      0.43 o 
   5   4   6      764.93      756.71     13.10 o 
   6   4   6      140.46      141.35      3.76 o 
   7   4   6        2.26        1.20      0.43 o 
   8   4   6        5.46        5.07      0.43 o 
   9   4   6       12.46       12.11      1.19 o 
  -4   5   6        4.22        3.24      0.40 o 
  -3   5   6       28.54       27.13      0.78 o 
  -2   5   6      126.08      127.62      1.98 o 
  -1   5   6      121.53      118.87      1.61 o 
   0   5   6       63.25       61.96      0.84 o 
   1   5   6       77.05       74.39      1.43 o 
   2   5   6       82.80       84.61      1.53 o 
   3   5   6        9.71       12.77      1.08 o 
   4   5   6       37.32       35.38      1.47 o 
   5   5   6      620.40      602.72     10.01 o 
   6   5   6      137.34      136.88      2.87 o 
   7   5   6       25.05       22.60      1.89 o 
   8   5   6       63.69       59.10      1.68 o 
   9   5   6       44.06       43.17      1.03 o 
  -3   6   6        0.28        0.55      0.47 o 
  -2   6   6       10.64       10.90      0.89 o 
  -1   6   6       38.76       38.17      1.05 o 
   0   6   6       39.02       41.75      1.34 o 
   1   6   6       20.55       21.09      1.59 o 
   2   6   6      449.39      438.19      5.48 o 
   3   6   6       40.21       41.78      1.75 o 
   4   6   6       21.92       22.22      1.40 o 
   5   6   6       13.63       12.88      1.26 o 
   6   6   6       76.48       74.32      2.24 o 
   7   6   6       31.95       36.60      2.73 o 
   8   6   6       42.94       40.73      1.71 o 
  -2   7   6        0.43        0.74      0.52 o 
  -1   7   6       10.51       10.20      0.77 o 
   0   7   6        7.14        5.99      0.73 o 
   1   7   6       57.09       58.35      1.48 o 
   2   7   6       88.77       92.72      1.94 o 
   3   7   6      148.11      149.41      5.00 o 
   4   7   6       36.05       36.57      1.96 o 
   5   7   6       81.29       78.90      2.73 o 
   6   7   6       49.25       51.12      2.24 o 
   7   7   6       15.50       16.34      1.54 o 
   8   7   6       31.50       31.11      1.85 o 
   0   8   6       18.40       23.39      1.74 o 
   1   8   6        1.39        0.73      0.64 o 
   2   8   6        3.78        3.34      0.85 o 
   3   8   6       18.46       24.77      2.97 o 
   4   8   6       94.16      101.93      3.25 o 
   5   8   6       76.72       83.21      4.79 o 
   6   8   6       95.55       99.44      3.43 o 
   7   8   6       50.51       50.39      2.55 o 
   2   9   6        6.74        7.14      1.37 o 
   3   9   6       25.49       25.65      2.13 o 
   4   9   6        2.17        3.04      1.40 o 
   5   9   6       25.89       26.84      2.41 o 
   6   9   6       31.42       32.58      2.55 o 
  -4  -7   7       19.01       20.65      1.61 o 
  -3  -7   7       11.23       11.13      1.25 o 
  -2  -7   7       25.25       28.22      1.42 o 
  -1  -7   7       11.21        8.57      5.67 o 
  -5  -6   7       24.36       27.42      1.71 o 
  -4  -6   7       36.64       41.73      2.85 o 
  -3  -6   7       53.50       56.70      2.19 o 
  -2  -6   7      123.86      120.74      2.83 o 
  -1  -6   7       24.11       23.84      1.12 o 
   0  -6   7        9.97       12.35      0.83 o 
   1  -6   7        4.47        2.67      1.96 o 
   2  -6   7        0.95        0.50      0.47 o 
  -6  -5   7        0.50        0.52      0.66 o 
  -5  -5   7        8.17       10.04      1.24 o 
  -4  -5   7        2.99        4.17      0.95 o 
  -3  -5   7       23.61       27.88      1.32 o 
  -2  -5   7       65.44       64.35      1.66 o 
  -1  -5   7       79.59       81.16      2.04 o 
   0  -5   7        9.22       10.59      1.78 o 
   1  -5   7        0.91        0.35      0.46 o 
   2  -5   7        4.87        1.87      1.40 o 
   3  -5   7        0.71        1.22      1.19 o 
  -6  -4   7       16.59       22.76      2.23 o 
  -5  -4   7       18.07       20.05      1.29 o 
  -4  -4   7        6.23        7.06      1.35 o 
  -3  -4   7        3.67        4.02      0.80 o 
  -2  -4   7        1.32        2.25      0.69 o 
  -1  -4   7        4.27        4.18      0.69 o 
   0  -4   7       41.37       40.22      1.07 o 
   1  -4   7       30.48       28.30      0.86 o 
   2  -4   7       80.91       76.54      1.35 o 
   3  -4   7        1.29        1.06      0.44 o 
   4  -4   7        1.73        2.66      1.36 o 
  -7  -3   7        9.18        8.28      0.96 o 
  -6  -3   7       13.77       12.15      3.57 o 
  -5  -3   7       18.89       22.72      1.11 o 
  -4  -3   7       85.52       82.88      1.82 o 
  -3  -3   7       29.49       28.67      1.42 o 
  -2  -3   7        4.04        3.44      0.72 o 
  -1  -3   7       15.40       15.56      0.86 o 
   0  -3   7        4.17        4.11      0.59 o 
   1  -3   7      310.12      305.31      3.85 o 
   2  -3   7      263.44      267.58      3.02 o 
   3  -3   7      124.70      123.56      1.73 o 
   4  -3   7       13.53       10.61      1.38 o 
   5  -3   7       17.90       20.01      2.10 o 
  -7  -2   7        0.30       -0.15      0.46 o 
  -6  -2   7        0.46        0.67      0.66 o 
  -5  -2   7       46.31       47.47      1.30 o 
  -4  -2   7       11.15       10.24      1.38 o 
  -3  -2   7       15.88       17.49      0.96 o 
  -2  -2   7      429.52      432.42      5.31 o 
  -1  -2   7      204.95      198.73      4.13 o 
   0  -2   7        4.42        4.18      0.57 o 
   1  -2   7      332.00      338.38      4.12 o 
   2  -2   7      249.20      245.45      2.75 o 
   3  -2   7       53.90       52.60      1.70 o 
   4  -2   7      119.43      112.11      3.46 o 
   5  -2   7      518.91      542.12     10.81 o 
   6  -2   7      161.72      168.59      6.65 o 
  -6  -1   7       37.33       37.17      1.16 o 
  -5  -1   7      104.61      105.07      1.79 o 
  -4  -1   7        2.01        2.46      0.67 o 
  -3  -1   7        0.68        0.54      0.62 o 
  -2  -1   7      517.03      518.12      6.49 o 
  -1  -1   7      166.83      159.27      2.21 o 
   0  -1   7      414.00      392.57      4.76 o 
   1  -1   7      110.03      103.83      1.73 o 
   2  -1   7      280.40      258.56      3.34 o 
   3  -1   7        7.68        7.16      0.49 o 
   4  -1   7      225.65      223.55      3.71 o 
   5  -1   7      342.60      334.01      5.19 o 
   6  -1   7       57.54       64.77      2.59 o 
  -6   0   7       67.79       67.48      1.60 o 
  -5   0   7      198.62      204.63      4.17 o 
  -4   0   7      112.89      107.93      1.74 o 
  -3   0   7       88.05       86.30      1.47 o 
  -2   0   7        7.89        9.87      0.87 o 
  -1   0   7      878.01      857.96     10.23 o 
   0   0   7       68.89       64.31      1.19 o 
   1   0   7      129.29      123.06      1.63 o 
   2   0   7      355.94      334.20      3.82 o 
   3   0   7      584.52      565.14      6.38 o 
   4   0   7       46.52       44.97      1.06 o 
   5   0   7        2.85        2.81      0.26 o 
   6   0   7        0.77        1.33      1.57 o 
   7   0   7       50.13       52.31      2.34 o 
  -6   1   7        7.77        8.16      0.67 o 
  -5   1   7       43.73       42.79      1.24 o 
  -4   1   7      288.47      278.99      2.91 o 
  -3   1   7       85.94       91.60      1.27 o 
  -2   1   7      364.22      381.15      3.78 o 
  -1   1   7      544.79      544.20      9.80 o 
   0   1   7       96.82       89.22      2.22 o 
   1   1   7      107.85       95.11      1.40 o 
   2   1   7      610.78      595.68      6.65 o 
   3   1   7      176.67      165.37      4.15 o 
   4   1   7       69.71       67.22      1.25 o 
   5   1   7        5.92        6.20      0.37 o 
   6   1   7       63.38       63.73      0.89 o 
   7   1   7        0.26        0.03      0.66 o 
   8   1   7       13.56       15.54      2.69 o 
  -5   2   7        3.42        2.49      0.55 o 
  -4   2   7       91.33       89.67      1.56 o 
  -3   2   7      123.86      119.22      1.61 o 
  -2   2   7      366.24      344.80      3.46 o 
  -1   2   7      253.80      249.29      2.53 o 
   0   2   7      489.04      477.71      5.34 o 
   1   2   7      497.84      487.79      8.98 o 
   2   2   7        4.11        7.32      0.86 o 
   3   2   7       56.77       50.49      1.36 o 
   4   2   7        5.29        5.66      0.70 o 
   5   2   7      337.57      325.57      2.86 o 
   6   2   7       37.51       40.27      0.72 o 
   7   2   7       24.22       27.29      0.65 o 
   8   2   7       12.74       12.14      1.36 o 
  -5   3   7       49.36       49.26      4.36 o 
  -4   3   7       30.92       31.16      1.26 o 
  -3   3   7       92.11       87.21      1.77 o 
  -2   3   7       77.35       67.03      1.42 o 
  -1   3   7      255.54      236.45      3.67 o 
   0   3   7      198.90      190.26      4.86 o 
   1   3   7       97.62       99.62      3.22 o 
   2   3   7      481.54      480.95      8.71 o 
   3   3   7       35.41       32.12      1.26 o 
   4   3   7        9.91        9.73      0.41 o 
   5   3   7      221.57      212.44      2.09 o 
   6   3   7       49.89       50.02      0.76 o 
   7   3   7        5.71        5.80      0.51 o 
   8   3   7       32.80       30.65      1.50 o 
  -4   4   7       47.97       48.00      1.29 o 
  -3   4   7       18.27       19.71      1.02 o 
  -2   4   7      112.14      106.91      1.87 o 
  -1   4   7       74.37       72.94      1.41 o 
   0   4   7        4.55        3.64      0.58 o 
   1   4   7      101.26       95.46      1.25 o 
   2   4   7     1207.52     1262.53     46.56 o 
   3   4   7        1.93        2.07      0.20 o 
   4   4   7       74.34       66.32      0.83 o 
   5   4   7      140.96      133.34      1.42 o 
   6   4   7      106.65      104.12      1.17 o 
   7   4   7        2.02        1.51      0.43 o 
   8   4   7       29.42       30.04      0.84 o 
  -3   5   7        2.57        2.91      0.44 o 
  -2   5   7        2.16        1.80      0.40 o 
  -1   5   7       53.21       52.75      1.26 o 
   0   5   7        1.74        1.84      0.41 o 
   1   5   7      202.65      197.81      1.99 o 
   2   5   7        8.54        9.83      0.96 o 
   3   5   7      183.38      181.67      2.59 o 
   4   5   7       40.08       43.38      1.20 o 
   5   5   7      185.81      179.86      2.56 o 
   6   5   7      149.96      146.54      1.81 o 
   7   5   7       60.73       60.76      0.97 o 
   8   5   7       30.74       29.55      0.77 o 
  -2   6   7        0.64        0.95      0.49 o 
  -1   6   7       23.87       25.14      1.20 o 
   0   6   7       99.15      100.59      2.11 o 
   1   6   7       48.07       47.97      1.61 o 
   2   6   7        2.72        2.21      0.69 o 
   3   6   7      153.16      156.95      2.50 o 
   4   6   7       53.52       59.35      1.52 o 
   5   6   7       46.94       50.95      1.96 o 
   6   6   7      220.20      211.94      4.37 o 
   7   6   7       92.89       86.11      2.45 o 
   8   6   7       65.77       65.29      2.13 o 
  -1   7   7       50.43       47.96      1.33 o 
   0   7   7        4.14        4.33      1.21 o 
   1   7   7       18.33       19.42      1.12 o 
   2   7   7       54.87       56.73      1.66 o 
   3   7   7       95.79       96.05      2.47 o 
   4   7   7       31.23       29.36      1.85 o 
   5   7   7       82.35       86.18      2.80 o 
   6   7   7       23.90       26.70      1.82 o 
   7   7   7       76.27       75.09      2.66 o 
   8   7   7       34.38       36.85      1.96 o 
   0   8   7       13.74       15.19      1.42 o 
   1   8   7       87.75       90.63      2.45 o 
   2   8   7      125.15      129.23      3.87 o 
   3   8   7       48.86       51.88      1.78 o 
   4   8   7       36.58       38.39      2.27 o 
   5   8   7       23.56       24.25      1.99 o 
   6   8   7       50.55       54.94      4.16 o 
   7   8   7       21.43       24.70      3.36 o 
   2   9   7      111.44      116.45      2.72 o 
   3   9   7       32.46       36.47      1.73 o 
   4   9   7       10.39       10.81      1.78 o 
   5   9   7       32.97       29.43      2.55 o 
   6   9   7       77.56       82.44      3.64 o 
  -4  -6   8       22.28       27.52      1.69 o 
  -3  -6   8        7.83        8.30      1.17 o 
  -2  -6   8        1.53        1.54      1.02 o 
  -1  -6   8        5.93        0.05      0.54 o 
   0  -6   8        0.90        0.01      0.53 o 
   1  -6   8        0.14        0.23      0.53 o 
  -5  -5   8        6.52        6.53      1.46 o 
  -4  -5   8       20.92       20.11      1.42 o 
  -3  -5   8        1.60        2.98      1.10 o 
  -2  -5   8       24.19       28.64      1.57 o 
  -1  -5   8       36.44       37.50      1.32 o 
   0  -5   8        5.35        3.99      0.82 o 
   1  -5   8       55.79       54.42      2.26 o 
   2  -5   8       37.36       35.39      0.91 o 
   3  -5   8        4.13        4.97      1.61 o 
  -6  -4   8        0.21       -0.26      0.70 o 
  -5  -4   8       12.59       14.17      1.56 o 
  -4  -4   8        0.26        0.23      0.93 o 
  -3  -4   8        6.08        6.57      1.18 o 
  -2  -4   8       48.09       51.22      1.84 o 
  -1  -4   8       17.10       16.77      1.22 o 
   0  -4   8       60.95       61.12      2.20 o 
   1  -4   8      166.59      157.81      2.54 o 
   2  -4   8       60.60       57.67      1.29 o 
   3  -4   8       11.99       10.59      0.94 o 
   4  -4   8       33.65       38.77      2.52 o 
  -6  -3   8       22.45       23.10      1.13 o 
  -5  -3   8       50.51       58.84      1.66 o 
  -4  -3   8       23.57       24.29      1.26 o 
  -3  -3   8       11.08        9.04      0.95 o 
  -2  -3   8       46.84       46.46      1.40 o 
  -1  -3   8       30.06       29.27      1.12 o 
   0  -3   8       54.27       54.83      1.64 o 
   1  -3   8        7.18        7.35      0.73 o 
   2  -3   8      145.01      138.40      1.87 o 
   3  -3   8       67.88       64.18      2.20 o 
   4  -3   8      141.71      124.06     13.45 o 
   5  -3   8       96.54       98.60      3.60 o 
  -6  -2   8       45.70       45.68      1.71 o 
  -5  -2   8      113.51      120.26      2.63 o 
  -4  -2   8       47.19       46.23      1.75 o 
  -3  -2   8       35.96       39.96      1.31 o 
  -2  -2   8      127.26      127.10      2.25 o 
  -1  -2   8      442.75      450.44      6.21 o 
   0  -2   8        6.55        6.16      0.82 o 
   1  -2   8       46.68       43.64      1.17 o 
   2  -2   8      126.56      118.53      2.15 o 
   3  -2   8      102.23       96.64      1.66 o 
   4  -2   8       24.29       22.85      0.67 o 
   5  -2   8       30.97       37.76      3.67 o 
   6  -2   8       18.02       18.30      2.03 o 
  -6  -1   8       12.06       13.50      0.90 o 
  -5  -1   8       30.13       30.07      1.16 o 
  -4  -1   8      104.12      105.70      1.66 o 
  -3  -1   8       16.41       18.17      1.20 o 
  -2  -1   8      213.76      221.41      3.12 o 
  -1  -1   8      305.17      310.54      3.97 o 
   0  -1   8      352.87      339.81      6.77 o 
   1  -1   8      209.40      206.01      3.28 o 
   2  -1   8      128.71      125.05      2.33 o 
   3  -1   8       45.59       47.54      0.84 o 
   4  -1   8        5.41        3.86      0.79 o 
   5  -1   8        1.84        2.08      0.27 o 
   6  -1   8       46.58       48.74      2.41 o 
  -6   0   8        3.19        4.21      0.70 o 
  -5   0   8       22.88       20.77      1.32 o 
  -4   0   8      186.49      185.13      2.47 o 
  -3   0   8       53.94       52.46      1.08 o 
  -2   0   8       56.31       55.09      1.39 o 
  -1   0   8      273.54      265.81      4.22 o 
   0   0   8      516.39      508.98     10.65 o 
   1   0   8       36.90       35.84      0.96 o 
   2   0   8      147.52      149.23      2.18 o 
   3   0   8      367.76      358.80      3.92 o 
   4   0   8        1.40        1.54      0.45 o 
   5   0   8       51.97       51.81      0.89 o 
   6   0   8        7.13        9.41      1.29 o 
  -6   1   8        1.30        0.82      0.53 o 
  -5   1   8       64.24       59.03      2.16 o 
  -4   1   8       99.46      100.43      1.50 o 
  -3   1   8      273.93      256.76      3.47 o 
  -2   1   8      228.83      196.49      2.30 o 
  -1   1   8      383.73      368.42      4.82 o 
   0   1   8        2.10        2.31      0.57 o 
   1   1   8       30.10       27.10      1.42 o 
   2   1   8      442.38      419.52      5.02 o 
   3   1   8       27.99       27.52      0.93 o 
   4   1   8       83.77       77.05      2.31 o 
   5   1   8      208.64      208.56      2.64 o 
   6   1   8       20.90       20.35      1.05 o 
   7   1   8        0.24        0.00      0.63 o 
  -5   2   8       27.93       30.22      0.87 o 
  -4   2   8       64.97       63.86      1.29 o 
  -3   2   8      126.70      115.49      1.69 o 
  -2   2   8      324.79      301.17      3.02 o 
  -1   2   8      131.76      126.18      1.51 o 
   0   2   8      109.65      104.57      1.76 o 
   1   2   8      569.02      531.93      8.64 o 
   2   2   8      402.48      385.72      4.37 o 
   3   2   8       54.00       58.40      1.68 o 
   4   2   8       88.19       82.29      1.22 o 
   5   2   8       64.38       58.77      0.80 o 
   6   2   8      114.09      119.15      1.35 o 
   7   2   8        3.47        4.97      1.31 o 
   8   2   8       30.52       29.88      2.69 o 
  -5   3   8       36.20       38.80      2.59 o 
  -4   3   8       26.90       26.68      1.28 o 
  -3   3   8        1.20        1.17      0.47 o 
  -2   3   8        3.22        2.05      0.43 o 
  -1   3   8      127.60      121.46      1.46 o 
   0   3   8      126.95      115.82      2.13 o 
   1   3   8      504.81      498.38      9.66 o 
   2   3   8       90.91       90.59      2.27 o 
   3   3   8      405.16      399.49      6.58 o 
   4   3   8       25.36       22.53      0.60 o 
   5   3   8      121.58      112.24      1.23 o 
   6   3   8      120.79      117.00      1.28 o 
   7   3   8       20.70       21.62      0.62 o 
   8   3   8       24.99       25.37      2.17 o 
  -4   4   8       20.88       22.77      1.14 o 
  -3   4   8       16.70       14.73      0.99 o 
  -2   4   8        1.68        1.26      0.54 o 
  -1   4   8       18.12       17.48      0.68 o 
   0   4   8       16.36       14.59      2.75 o 
   1   4   8      253.38      247.50      2.82 o 
   2   4   8      153.68      156.38      1.72 o 
   3   4   8      280.05      281.99      5.14 o 
   4   4   8      140.24      136.28      1.31 o 
   5   4   8      149.82      143.78      1.46 o 
   6   4   8      141.71      138.29      1.72 o 
   7   4   8       24.32       24.45      0.67 o 
   8   4   8       33.33       37.15      0.94 o 
  -3   5   8       27.49       28.92      1.50 o 
  -2   5   8       37.68       38.62      1.05 o 
  -1   5   8      102.65      100.38      1.81 o 
   0   5   8        0.97        1.24      0.45 o 
   1   5   8      197.76      199.36      2.30 o 
   2   5   8        1.86        1.63      0.64 o 
   3   5   8      156.44      156.25      3.11 o 
   4   5   8      149.24      146.87      2.30 o 
   5   5   8       69.00       77.33      2.08 o 
   6   5   8       97.62       95.07      1.24 o 
   7   5   8      233.15      231.82      2.46 o 
   8   5   8       11.12       14.04      0.65 o 
  -2   6   8       40.36       37.25      2.06 o 
  -1   6   8      130.88      128.28      2.21 o 
   0   6   8       57.80       56.27      1.50 o 
   1   6   8      185.54      184.28      2.89 o 
   2   6   8      162.01      166.77      2.70 o 
   3   6   8       90.46       89.57      1.90 o 
   4   6   8        2.37        3.25      0.94 o 
   5   6   8        6.84        7.52      1.07 o 
   6   6   8      213.56      212.62      5.21 o 
   7   6   8       70.30       71.89      1.67 o 
   8   6   8       68.84       65.73      1.57 o 
  -1   7   8        8.58        8.05      1.39 o 
   0   7   8      176.12      167.20      2.82 o 
   1   7   8      401.33      410.07      5.71 o 
   2   7   8      346.76      361.00      5.70 o 
   3   7   8       70.86       70.48      1.89 o 
   4   7   8       41.48       38.05      2.48 o 
   5   7   8      119.16      119.87      2.46 o 
   6   7   8       62.59       63.75      1.84 o 
   7   7   8        0.31        0.79      0.82 o 
   8   7   8       82.97       82.62      2.39 o 
   1   8   8       28.86       31.62      1.43 o 
   2   8   8       13.92       15.24      1.24 o 
   3   8   8      115.27      116.99      2.99 o 
   4   8   8      103.62      110.07      3.03 o 
   5   8   8      151.49      148.98      3.08 o 
   6   8   8       11.48       11.37      1.75 o 
   7   8   8       17.30       16.38      1.89 o 
   3   9   8       21.77       26.15      2.90 o 
   4   9   8       23.59       23.10      2.63 o 
   5   9   8        2.11        2.20      1.06 o 
  -3  -6   9        4.62        3.67      1.09 o 
  -2  -6   9        1.56        1.87      0.89 o 
  -1  -6   9        4.09       -0.06      0.96 o 
   0  -6   9       10.87       11.14      7.23 o 
  -4  -5   9        8.87       10.22      3.81 o 
  -3  -5   9        8.47        8.94      1.40 o 
  -2  -5   9       36.61       37.31      1.85 o 
  -1  -5   9       22.64       20.89      1.22 o 
   0  -5   9        1.69        1.22      1.61 o 
   1  -5   9        0.52        0.20      0.44 o 
   2  -5   9       23.16       23.31      1.31 o 
  -5  -4   9       24.31       30.25      2.21 o 
  -4  -4   9        3.64        4.07      1.03 o 
  -3  -4   9       11.69       12.91      1.47 o 
  -2  -4   9       33.18       33.20      1.43 o 
  -1  -4   9       70.14       74.21      1.79 o 
   0  -4   9       15.89       14.53      1.14 o 
   1  -4   9       76.14       73.34      1.73 o 
   2  -4   9       20.40       16.61      0.73 o 
   3  -4   9       13.78       13.48      0.58 o 
  -5  -3   9       29.73       32.79      1.30 o 
  -4  -3   9       63.49       69.96      2.39 o 
  -3  -3   9        0.21       -0.23      0.66 o 
  -2  -3   9        8.63        8.97      0.98 o 
  -1  -3   9       67.07       66.83      1.66 o 
   0  -3   9      127.31      129.17      2.18 o 
   1  -3   9       39.86       39.25      1.85 o 
   2  -3   9       97.83       93.60      1.73 o 
   3  -3   9       61.77       61.13      2.33 o 
   4  -3   9        1.09        0.73      1.15 o 
  -6  -2   9        6.41        7.00      0.86 o 
  -5  -2   9       34.56       34.29      1.38 o 
  -4  -2   9       98.35      101.20      2.68 o 
  -3  -2   9       22.32       25.15      1.29 o 
  -2  -2   9       88.20       86.34      1.92 o 
  -1  -2   9      173.53      169.69      2.70 o 
   0  -2   9       23.40       25.33      1.38 o 
   1  -2   9       11.16       11.02      0.74 o 
   2  -2   9       80.61       77.90      1.35 o 
   3  -2   9      111.36      105.81      2.59 o 
   4  -2   9       15.67       15.80      0.72 o 
   5  -2   9       53.29       55.04      2.62 o 
  -6  -1   9        0.47       -0.06      0.65 o 
  -5  -1   9       18.83       18.20      0.95 o 
  -4  -1   9       63.94       64.71      1.43 o 
  -3  -1   9      276.39      270.32      5.88 o 
  -2  -1   9      201.73      189.28      2.92 o 
  -1  -1   9      325.21      325.70      4.35 o 
   0  -1   9       44.12       43.66      1.52 o 
   1  -1   9       36.90       36.39      1.38 o 
   2  -1   9       41.79       39.77      1.75 o 
   3  -1   9        5.15        5.76      0.57 o 
   4  -1   9       35.40       33.40      1.47 o 
   5  -1   9       29.07       27.65      0.68 o 
  -5   0   9       19.00       21.40      1.07 o 
  -4   0   9      153.34      150.74      2.29 o 
  -3   0   9      125.87      110.34      1.84 o 
  -2   0   9      130.78      127.75      2.23 o 
  -1   0   9      137.25      136.80      2.69 o 
   0   0   9      390.96      380.56      6.70 o 
   1   0   9      592.73      581.95      7.87 o 
   2   0   9      326.91      322.20      4.61 o 
   3   0   9        7.80        8.63      0.69 o 
   4   0   9        2.69        2.35      0.59 o 
   5   0   9        0.68        0.44      0.34 o 
   6   0   9       40.97       45.38      3.18 o 
  -5   1   9       65.89       69.46      1.39 o 
  -4   1   9       56.44       55.48      1.57 o 
  -3   1   9        6.94        8.82      0.67 o 
  -2   1   9        7.54        9.15      0.65 o 
  -1   1   9       64.50       63.05      1.50 o 
   0   1   9      102.13       94.55      1.78 o 
   1   1   9      581.08      561.95     10.95 o 
   2   1   9      183.85      171.79      2.33 o 
   3   1   9      246.47      236.26      2.85 o 
   4   1   9        3.10        3.78      0.66 o 
   5   1   9      228.82      222.05      2.70 o 
   6   1   9       12.16       10.74      5.83 o 
  -5   2   9       26.64       27.38      0.93 o 
  -4   2   9        8.38        9.99      1.15 o 
  -3   2   9        2.58        1.82      0.49 o 
  -2   2   9        4.63        6.01      0.66 o 
  -1   2   9       48.20       46.56      0.97 o 
   0   2   9       43.40       41.59      1.26 o 
   1   2   9      329.75      307.70      5.32 o 
   2   2   9       27.73       28.84      1.82 o 
   3   2   9      114.59      105.43      2.41 o 
   4   2   9      239.43      220.30      3.85 o 
   5   2   9      119.52      113.32      3.04 o 
   6   2   9      127.31      126.79      1.49 o 
   7   2   9       35.59       37.62      0.86 o 
  -4   3   9       22.14       23.04      1.08 o 
  -3   3   9        4.34        4.32      0.56 o 
  -2   3   9       10.03        9.61      0.61 o 
  -1   3   9      242.80      235.47      2.64 o 
   0   3   9       10.21       11.05      0.58 o 
   1   3   9      378.51      371.40      5.17 o 
   2   3   9       25.57       28.13      1.50 o 
   3   3   9      222.38      222.72      4.20 o 
   4   3   9        3.40        5.68      0.46 o 
   5   3   9        0.65        1.74      0.33 o 
   6   3   9      210.08      197.77      2.00 o 
   7   3   9      175.50      174.41      2.07 o 
   8   3   9        3.45        3.99      0.94 o 
  -3   4   9       58.65       54.07      1.58 o 
  -2   4   9       29.88       27.02      0.94 o 
  -1   4   9       81.53       78.62      1.37 o 
   0   4   9        7.31        8.82      0.86 o 
   1   4   9      262.41      247.28      2.98 o 
   2   4   9      235.17      235.49      6.09 o 
   3   4   9      170.91      171.60      3.71 o 
   4   4   9        2.81        6.33      0.48 o 
   5   4   9       15.24       18.72      0.50 o 
   6   4   9      135.67      134.17      1.92 o 
   7   4   9       36.33       38.74      0.83 o 
   8   4   9       96.89      101.19      1.54 o 
  -3   5   9       35.91       33.90      1.24 o 
  -2   5   9       29.76       30.55      1.59 o 
  -1   5   9        3.69        4.17      0.79 o 
   0   5   9      445.39      435.17      5.01 o 
   1   5   9      435.75      440.67      5.31 o 
   2   5   9      196.64      187.88      1.97 o 
   3   5   9      126.59      125.11      2.20 o 
   4   5   9      249.48      236.04      3.72 o 
   5   5   9      196.28      185.07      3.28 o 
   6   5   9       76.95       76.45      1.11 o 
   7   5   9       39.83       42.87      0.84 o 
   8   5   9      104.05      104.80      2.09 o 
  -2   6   9        3.17        3.16      0.58 o 
  -1   6   9       84.86       83.64      1.59 o 
   0   6   9      182.73      182.33      2.03 o 
   1   6   9       70.71       68.61      3.48 o 
   2   6   9       45.50       46.29      1.83 o 
   3   6   9      191.09      189.91      4.81 o 
   4   6   9       95.47       86.60      1.95 o 
   5   6   9      240.96      224.55      3.88 o 
   6   6   9       68.90       65.15      2.36 o 
   7   6   9       79.56       81.80      2.09 o 
   8   6   9        0.71        0.51      0.71 o 
   0   7   9       12.19       13.59      1.09 o 
   1   7   9        0.81        0.44      0.67 o 
   2   7   9       85.10       86.47      2.41 o 
   3   7   9       50.79       50.67      1.74 o 
   4   7   9       60.39       59.51      2.17 o 
   5   7   9        4.91        4.91      1.21 o 
   6   7   9       71.59       71.79      2.34 o 
   7   7   9        0.24       -0.54      0.88 o 
   1   8   9       10.06       11.62      1.16 o 
   2   8   9       20.42       20.97      2.33 o 
   3   8   9       87.91       89.81      2.82 o 
   4   8   9       11.45       13.20      1.35 o 
   5   8   9        0.33       -0.30      0.94 o 
   6   8   9       17.59       19.29      1.72 o 
  -3  -5  10        0.12        0.02      0.69 o 
  -2  -5  10        7.43        7.27      1.41 o 
  -1  -5  10       20.18       19.69      1.28 o 
   0  -5  10       16.89       17.67      1.11 o 
   1  -5  10        3.63        1.78      1.57 o 
  -4  -4  10        5.63        6.68      1.25 o 
  -3  -4  10        4.64        5.44      1.12 o 
  -2  -4  10       28.71       28.30      1.49 o 
  -1  -4  10       55.91       58.06      1.77 o 
   0  -4  10        9.53        6.01      4.74 o 
   1  -4  10        3.14        2.60      0.65 o 
   2  -4  10        5.77        6.02      0.93 o 
   3  -4  10       12.68       12.42      0.63 o 
  -5  -3  10       11.14       13.33      1.10 o 
  -4  -3  10       56.98       57.73      2.43 o 
  -3  -3  10       78.25       79.68      2.54 o 
  -2  -3  10       33.46       38.98      1.85 o 
  -1  -3  10       97.84      101.94      2.59 o 
   0  -3  10        5.24        5.58      0.87 o 
   1  -3  10        6.96        7.33      0.78 o 
   2  -3  10       44.65       45.35      1.35 o 
   3  -3  10       23.27       24.36      1.07 o 
  -5  -2  10       22.68       23.85      1.34 o 
  -4  -2  10      166.14      161.88      4.47 o 
  -3  -2  10      123.05      122.72      2.58 o 
  -2  -2  10      120.98      126.62      4.25 o 
  -1  -2  10       45.11       42.64      1.76 o 
   0  -2  10      111.93      110.71      2.10 o 
   1  -2  10      226.70      235.94      3.63 o 
   2  -2  10      129.26      130.65      2.43 o 
   3  -2  10       11.95       10.38      0.62 o 
   4  -2  10        6.79        8.24      1.17 o 
  -5  -1  10       23.48       25.34      1.14 o 
  -4  -1  10       36.34       38.19      1.41 o 
  -3  -1  10       57.60       68.13      2.79 o 
  -2  -1  10       25.65       27.37      1.56 o 
  -1  -1  10       86.65       89.95      2.92 o 
   0  -1  10      411.32      418.12      5.43 o 
   1  -1  10      323.93      328.15      4.67 o 
   2  -1  10        6.72        7.59      0.81 o 
   3  -1  10       51.05       50.56      1.24 o 
   4  -1  10       25.77       26.89      1.54 o 
   5  -1  10       96.35       91.84      2.96 o 
  -5   0  10       21.90       21.42      1.17 o 
  -4   0  10        3.89        5.70      0.85 o 
  -3   0  10        6.22        3.94      0.74 o 
  -2   0  10        1.19        0.64      0.76 o 
  -1   0  10      133.53      137.48      5.09 o 
   0   0  10      108.60      108.04      2.04 o 
   1   0  10       72.77       69.79      1.55 o 
   2   0  10       86.91       84.63      4.44 o 
   3   0  10       84.54       83.65      2.99 o 
   4   0  10       55.19       51.64      2.26 o 
   5   0  10       12.08       12.22      1.29 o 
  -5   1  10       22.26       23.51      1.01 o 
  -4   1  10       30.18       33.40      1.21 o 
  -3   1  10        0.93        1.77      0.72 o 
  -2   1  10       19.52       20.72      1.10 o 
  -1   1  10       67.94       67.38      1.91 o 
   0   1  10      221.11      215.17      3.55 o 
   1   1  10      150.30      151.22      2.40 o 
   2   1  10      123.68      120.99      2.83 o 
   3   1  10      164.05      153.45      4.78 o 
   4   1  10        5.99       10.43      0.87 o 
   5   1  10        4.59        5.55      0.82 o 
   6   1  10       66.52       62.53      1.64 o 
  -4   2  10       60.12       61.81      1.52 o 
  -3   2  10       94.15       84.91      2.35 o 
  -2   2  10       43.91       39.33      1.06 o 
  -1   2  10       31.49       32.94      1.25 o 
   0   2  10        1.56        1.33      0.68 o 
   1   2  10       56.71       54.28      1.45 o 
   2   2  10        3.37        3.69      0.69 o 
   3   2  10      152.02      154.00      3.29 o 
   4   2  10       14.15       20.01      1.19 o 
   5   2  10       27.15       31.24      0.88 o 
   6   2  10      118.83      116.69      2.15 o 
   7   2  10       42.93       44.44      1.19 o 
  -4   3  10       34.06       34.15      1.32 o 
  -3   3  10       26.27       23.93      0.93 o 
  -2   3  10       12.34       12.45      1.22 o 
  -1   3  10       46.64       49.05      1.11 o 
   0   3  10      844.25      811.57      8.04 o 
   1   3  10      189.29      184.73      2.82 o 
   2   3  10      122.00      120.72      3.01 o 
   3   3  10       82.83       90.94      2.48 o 
   4   3  10       76.97       75.69      2.17 o 
   5   3  10       81.94       74.68      1.48 o 
   6   3  10      136.07      137.17      1.55 o 
   7   3  10      136.87      140.20      2.13 o 
  -3   4  10       27.86       32.64      1.21 o 
  -2   4  10        0.37        0.33      0.61 o 
  -1   4  10       81.20       75.16      1.74 o 
   0   4  10      211.72      210.12      2.68 o 
   1   4  10      264.04      253.44      2.97 o 
   2   4  10      168.90      167.57      5.25 o 
   3   4  10      199.37      188.46      4.02 o 
   4   4  10      163.68      135.06      3.13 o 
   5   4  10      197.67      182.41      2.01 o 
   6   4  10       18.46       18.68      0.62 o 
   7   4  10       95.51      100.69      1.40 o 
   8   4  10       17.41       17.86      0.68 o 
  -2   5  10       29.71       29.28      1.07 o 
  -1   5  10       33.69       33.09      0.99 o 
   0   5  10       22.94       25.84      1.13 o 
   1   5  10       22.19       20.76      0.80 o 
   2   5  10       91.61       87.39      1.17 o 
   3   5  10      160.30      144.45      5.09 o 
   4   5  10      307.69      282.79      3.11 o 
   5   5  10       17.39       16.84      0.69 o 
   6   5  10       99.44       96.35      1.40 o 
   7   5  10        1.99        1.26      1.50 o 
   8   5  10        4.24        5.53      0.68 o 
  -1   6  10       60.61       62.36      1.15 o 
   0   6  10       54.52       56.65      1.67 o 
   1   6  10       13.86       13.41      1.11 o 
   2   6  10       34.74       36.08      1.46 o 
   3   6  10      169.52      174.55      4.23 o 
   4   6  10        1.63        2.31      0.83 o 
   5   6  10       25.13       27.95      1.94 o 
   6   6  10       93.03       87.76      2.30 o 
   7   6  10        1.71        0.23      0.98 o 
   0   7  10       53.63       54.88      1.74 o 
   1   7  10       39.43       38.34      1.57 o 
   2   7  10       52.26       54.64      2.16 o 
   3   7  10       65.10       67.64      2.02 o 
   4   7  10        0.47        0.50      0.91 o 
   5   7  10       15.90       17.80      1.32 o 
   6   7  10       14.69       15.40      1.25 o 
   7   7  10       65.30       69.40      2.00 o 
   2   8  10       21.22       22.55      1.76 o 
   3   8  10       20.08       21.15      1.52 o 
   4   8  10       76.79       79.71      2.36 o 
   5   8  10        0.30        0.42      0.83 o 
   6   8  10       16.62       18.24      1.85 o 
  -3  -4  11       76.70       80.40      2.92 o 
  -2  -4  11       56.56       57.72      4.23 o 
  -1  -4  11       19.90       19.96      1.37 o 
   0  -4  11       75.32       76.05      2.19 o 
   1  -4  11       57.94       57.53      1.57 o 
   2  -4  11        7.51        0.07      0.94 o 
  -4  -3  11       27.28       27.99      2.12 o 
  -3  -3  11       17.29       15.79      1.47 o 
  -2  -3  11        1.00        1.77      0.93 o 
  -1  -3  11      105.10      108.29      2.46 o 
   0  -3  11      332.30      331.47      4.90 o 
   1  -3  11      128.82      127.00      2.96 o 
   2  -3  11       15.98       17.57      1.42 o 
   3  -3  11       22.44       21.96      0.99 o 
  -4  -2  11        6.80        7.14      1.47 o 
  -3  -2  11        0.20        1.04      0.86 o 
  -2  -2  11        1.07        1.34      1.01 o 
  -1  -2  11       48.50       52.96      1.72 o 
   0  -2  11       16.02       17.30      1.39 o 
   1  -2  11        0.38        0.75      0.61 o 
   2  -2  11       80.38       79.77      3.45 o 
   3  -2  11       59.84       59.69      1.46 o 
   4  -2  11       53.96       53.18      1.22 o 
  -4  -1  11       19.63       26.25      1.38 o 
  -3  -1  11       20.98       24.86      1.44 o 
  -2  -1  11       43.71       43.77      1.62 o 
  -1  -1  11        6.42       10.96      1.64 o 
   0  -1  11       92.69       87.29      2.30 o 
   1  -1  11       44.76       46.39      1.40 o 
   2  -1  11        4.05        3.99      0.67 o 
   3  -1  11       59.73       60.23      2.31 o 
   4  -1  11       18.89       21.17      1.07 o 
  -4   0  11       32.25       33.01      1.77 o 
  -3   0  11       29.16       26.05      1.09 o 
  -2   0  11       20.50       23.63      1.30 o 
  -1   0  11       49.37       54.94      1.72 o 
   0   0  11       12.72       14.98      1.34 o 
   1   0  11        4.93        5.44      0.99 o 
   2   0  11        2.54        2.45      0.64 o 
   3   0  11       41.28       42.75      1.56 o 
   4   0  11       14.57       13.05      0.68 o 
   5   0  11        7.90        9.36      0.66 o 
  -4   1  11       22.73       22.27      1.06 o 
  -3   1  11        6.64        6.34      0.75 o 
  -2   1  11        2.36        1.64      1.14 o 
  -1   1  11       21.28       20.63      2.75 o 
   0   1  11      383.53      383.44      8.89 o 
   1   1  11      104.95      106.20      2.34 o 
   2   1  11      165.57      165.18      3.64 o 
   3   1  11       33.98       36.79      1.82 o 
   4   1  11       38.89       47.10      2.48 o 
   5   1  11       18.93       19.31      0.82 o 
   6   1  11       34.84       33.07      1.12 o 
  -4   2  11       21.58       23.81      1.45 o 
  -3   2  11       87.25       95.47      1.71 o 
  -2   2  11        0.46        0.63      0.48 o 
  -1   2  11       31.93       34.59      1.38 o 
   0   2  11      142.16      146.15      3.71 o 
   1   2  11      148.33      143.73      2.46 o 
   2   2  11       19.94       20.37      1.06 o 
   3   2  11      227.04      210.15      2.97 o 
   4   2  11      305.14      284.37      6.51 o 
   5   2  11       89.66       84.04      1.47 o 
   6   2  11       26.67       27.30      0.94 o 
  -3   3  11       72.72       78.98      2.65 o 
  -2   3  11       38.17       38.72      1.35 o 
  -1   3  11       68.29       70.47      1.64 o 
   0   3  11       93.06       90.80      1.40 o 
   1   3  11       33.13       31.43      1.34 o 
   2   3  11       36.93       41.36      3.15 o 
   3   3  11      129.42      119.91      3.08 o 
   4   3  11      179.30      165.40      3.64 o 
   5   3  11       36.35       36.17      0.92 o 
   6   3  11      167.45      162.16      2.79 o 
   7   3  11        0.24        0.26      0.38 o 
  -2   4  11       48.86       47.67      1.57 o 
  -1   4  11       74.85       75.91      1.52 o 
   0   4  11      140.02      138.69      2.39 o 
   1   4  11      127.47      124.83      1.76 o 
   2   4  11      133.09      125.72      5.00 o 
   3   4  11      125.11      124.22      3.39 o 
   4   4  11        1.45        2.17      1.71 o 
   5   4  11       61.13       63.19      1.42 o 
   6   4  11       19.83       16.64      0.67 o 
   7   4  11        0.59       -0.46      0.47 o 
  -1   5  11       45.70       42.32      1.68 o 
   0   5  11       68.46       66.60      1.55 o 
   1   5  11       54.37       50.69      1.18 o 
   2   5  11      117.20      110.99      4.15 o 
   3   5  11      198.38      192.67      4.86 o 
   4   5  11       39.78       39.64      0.74 o 
   5   5  11       12.94       14.02      1.33 o 
   6   5  11        6.14        2.95      2.66 o 
   7   5  11       67.41       73.91      2.46 o 
   0   6  11       13.20       13.82      1.71 o 
   1   6  11        0.51        0.61      0.74 o 
   2   6  11       41.86       42.12      1.63 o 
   3   6  11       48.27       47.98      1.72 o 
   4   6  11      108.97      106.53      2.36 o 
   5   6  11        0.99        0.10      0.70 o 
   6   6  11      110.99      113.54      2.74 o 
   7   6  11       78.57       88.20      2.38 o 
   1   7  11       42.13       45.32      2.11 o 
   2   7  11        4.06        4.54      1.26 o 
   3   7  11       14.15       14.32      1.32 o 
   4   7  11       18.10       17.44      1.41 o 
   5   7  11       23.23       22.08      1.77 o 
   6   7  11       19.47       23.58      1.76 o 
   4   8  11       20.66       19.58      1.58 o 
  -3  -3  12        6.74        7.92      1.35 o 
  -2  -3  12       10.12       14.45      2.76 o 
  -1  -3  12        5.21        7.38      1.31 o 
   0  -3  12        3.73        2.90      1.07 o 
   1  -3  12        2.23        1.91      0.75 o 
   2  -3  12        4.42        4.63      0.90 o 
  -3  -2  12        8.00        7.85      1.57 o 
  -2  -2  12       10.34       12.42      2.20 o 
  -1  -2  12        2.91        3.18      1.15 o 
   0  -2  12        0.17        0.90      0.75 o 
   1  -2  12        8.63       11.08      0.99 o 
   2  -2  12       16.46       16.81      1.16 o 
   3  -2  12       10.27       11.86      0.80 o 
  -3  -1  12       16.51       20.01      1.80 o 
  -2  -1  12        5.62        6.33      1.35 o 
  -1  -1  12        6.42        7.04      1.33 o 
   0  -1  12       95.55      104.31      2.70 o 
   1  -1  12        8.96        5.42      1.45 o 
   2  -1  12       18.78       17.27      1.61 o 
   3  -1  12       14.33       16.15      1.06 o 
   4  -1  12       40.85       42.56      2.13 o 
  -3   0  12       49.72       58.64      1.68 o 
  -2   0  12        0.34       -0.38      0.90 o 
  -1   0  12       56.46       58.01      2.19 o 
   0   0  12       83.77       82.84      3.80 o 
   1   0  12       31.32       33.94      1.82 o 
   2   0  12        1.17        1.57      0.67 o 
   3   0  12       79.08       76.53      4.20 o 
   4   0  12       54.38       48.10      3.50 o 
   5   0  12       25.68       25.54      1.15 o 
  -3   1  12       49.91       56.23      2.29 o 
  -2   1  12       14.03       17.00      1.27 o 
  -1   1  12       17.23       17.82      1.29 o 
   0   1  12       91.07       97.16      2.26 o 
   1   1  12      103.07      110.64      2.65 o 
   2   1  12       38.54       38.29      1.34 o 
   3   1  12       60.61       58.28      2.47 o 
   4   1  12       73.33       71.00      2.13 o 
   5   1  12       15.98       17.99      1.15 o 
   6   1  12       35.56       37.20      1.99 o 
  -3   2  12       16.39       15.35      1.09 o 
  -2   2  12       37.61       33.82      1.14 o 
  -1   2  12       26.26       27.09      1.46 o 
   0   2  12      174.98      187.89      3.73 o 
   1   2  12       99.32       94.57      2.13 o 
   2   2  12       67.03       63.15      2.63 o 
   3   2  12      147.69      142.51      2.42 o 
   4   2  12       67.67       73.48      3.43 o 
   5   2  12       48.20       48.55      2.71 o 
   6   2  12        0.28        0.41      0.47 o 
  -2   3  12       24.70       25.23      1.14 o 
  -1   3  12      127.94      121.38      2.84 o 
   0   3  12       59.30       56.79      1.26 o 
   1   3  12       28.09       27.15      1.40 o 
   2   3  12      118.96      119.81      3.43 o 
   3   3  12      130.56      129.12      3.43 o 
   4   3  12       33.50       32.23      1.78 o 
   5   3  12       41.00       43.23      1.89 o 
   6   3  12       42.49       39.94      1.45 o 
  -2   4  12       35.32       37.46      1.52 o 
  -1   4  12       17.33       15.79      0.91 o 
   0   4  12       13.74       13.26      0.75 o 
   1   4  12       33.80       34.42      1.24 o 
   2   4  12      110.58      111.06      3.43 o 
   3   4  12       20.58       22.32      1.85 o 
   4   4  12       70.43       69.46      3.88 o 
   5   4  12        1.12        0.57      0.52 o 
   6   4  12      103.82      104.32      2.27 o 
  -1   5  12        0.71        0.50      0.82 o 
   0   5  12       30.31       30.38      0.96 o 
   1   5  12       82.75       74.37      1.64 o 
   2   5  12        2.02        2.41      2.20 o 
   3   5  12      131.61      137.30      3.92 o 
   4   5  12       53.46       40.76     27.28 o 
   5   5  12        7.39        7.20      0.94 o 
   6   5  12        2.88        2.28      1.64 o 
   0   6  12      101.86      103.22      5.49 o 
   1   6  12        8.70        7.84      1.68 o 
   2   6  12        0.44        1.09      0.85 o 
   3   6  12       31.97       36.03      1.64 o 
   4   6  12       48.82       48.63      2.17 o 
   5   6  12       10.48        9.61      1.36 o 
   6   6  12       10.17        4.53      4.99 o 
   2   7  12        6.93        6.73      1.45 o 
   3   7  12        3.92        5.10      1.15 o 
   4   7  12        4.96        4.42      1.39 o 
   5   7  12       15.74       14.57      1.41 o 
  -2  -2  13        0.12        0.16      1.14 o 
  -1  -2  13        7.34        6.69      1.48 o 
   0  -2  13       11.62       12.95      1.27 o 
   1  -2  13       27.60       32.97      1.76 o 
   2  -2  13        6.54        6.57      0.89 o 
  -2  -1  13        2.42        2.52      1.30 o 
  -1  -1  13        0.15       -0.19      0.77 o 
   0  -1  13       43.22       50.36      2.21 o 
   1  -1  13       23.22       24.24      1.34 o 
   2  -1  13        3.48        3.74      0.82 o 
   3  -1  13       49.89       47.96      1.40 o 
  -2   0  13       24.83       28.77      2.90 o 
  -1   0  13       57.42       65.92      2.14 o 
   0   0  13      137.32      142.15      5.16 o 
   1   0  13       13.85       13.75      1.20 o 
   2   0  13       14.54       18.28      1.39 o 
   3   0  13       44.40       43.54      2.11 o 
   4   0  13       30.06       30.82      3.04 o 
  -2   1  13       30.88       31.16      1.37 o 
  -1   1  13       97.08      100.26      2.57 o 
   0   1  13       39.15       42.93      3.94 o 
   1   1  13      100.41      104.27      2.73 o 
   2   1  13       93.75       96.50      2.52 o 
   3   1  13       18.85       20.88      1.83 o 
   4   1  13       14.73       19.42      1.43 o 
   5   1  13       17.83       22.60      1.36 o 
  -2   2  13       27.44       27.47      1.26 o 
  -1   2  13        0.21        0.28      0.55 o 
   0   2  13        7.52        8.61      1.43 o 
   1   2  13       74.83       77.29      2.10 o 
   2   2  13       94.68       95.63      2.58 o 
   3   2  13       58.33       58.11      1.68 o 
   4   2  13       89.09       95.25      2.80 o 
   5   2  13        0.72        1.54      0.87 o 
  -1   3  13        4.56        4.52      0.88 o 
   0   3  13       26.01       24.02      0.95 o 
   1   3  13       26.25       28.90      1.81 o 
   2   3  13        1.38        2.06      1.26 o 
   3   3  13      196.74      206.34      4.90 o 
   4   3  13       43.84       43.95      3.39 o 
   5   3  13       36.54       37.55      1.89 o 
   6   3  13       12.96       12.46      1.15 o 
  -1   4  13       45.11       45.58      1.78 o 
   0   4  13      150.93      150.13      3.39 o 
   1   4  13       19.18       18.30      1.29 o 
   2   4  13        6.02        7.28      1.61 o 
   3   4  13       11.37       13.82      1.82 o 
   4   4  13       46.21       44.58      2.31 o 
   5   4  13       11.40       12.42      1.50 o 
   6   4  13       15.12        9.73      7.37 o 
   0   5  13       64.28       68.93      3.25 o 
   1   5  13       40.16       38.49      2.62 o 
   2   5  13        5.28        4.86      1.57 o 
   3   5  13        1.94        4.76      1.54 o 
   4   5  13       16.55       12.07      2.94 o 
   5   5  13        0.34        1.07      1.03 o 
   6   5  13        7.53       11.57      1.50 o 
   2   6  13        0.22        0.45      1.26 o 
   3   6  13        1.97        0.71      0.90 o 
   4   6  13        6.02        3.31      1.06 o 
   5   6  13       18.91       17.79      1.99 o 
   0  -1  14       16.45       18.70      1.52 o 
   1  -1  14       52.07       56.23      2.31 o 
   2  -1  14       22.29       21.69      1.85 o 
  -1   0  14        0.16        0.98      1.71 o 
   0   0  14        2.88        2.87      1.24 o 
   1   0  14       22.19       23.12      1.50 o 
   2   0  14       26.24       26.45      1.45 o 
   3   0  14       25.35       25.96      1.49 o 
  -1   1  14        4.85        5.07      1.52 o 
   0   1  14       22.87       23.01      1.63 o 
   1   1  14       43.13       49.06      3.64 o 
   2   1  14       15.45       17.22      1.30 o 
   3   1  14       64.26       72.84      2.31 o 
   4   1  14       17.28       22.81      2.69 o 
  -1   2  14       33.86       35.22      1.44 o 
   0   2  14      115.44      127.49      3.02 o 
   1   2  14       31.97       30.40      1.64 o 
   2   2  14       37.77       41.71      1.98 o 
   3   2  14       48.24       57.25      2.62 o 
   4   2  14       49.60       52.10      2.38 o 
   0   3  14       41.47       43.78      1.67 o 
   1   3  14       17.12       18.58      1.48 o 
   2   3  14        5.05        5.74      1.64 o 
   3   3  14        1.81        0.07      1.61 o 
   4   3  14       22.84       18.76      1.82 o 
   5   3  14        8.06        9.31      2.38 o 
   1   4  14       37.91       42.70      2.66 o 
   2   4  14       17.91       21.34      2.27 o 
   3   4  14       11.81       18.02      3.43 o 
   4   4  14        3.87        3.25      1.40 o 
   5   4  14       41.56       46.01      2.41 o 
   2   5  14        8.84        7.10      1.96 o 
   3   5  14        5.13        5.28      2.94 o 
   4   5  14       38.89       45.35      2.73 o 
   2   2  15       19.85       27.36      3.92 o 
                                                 
